# Supplementary material for: Genetic Dissection of the General Combining Ability of Yield-Related Traits in Maize
Source: Front Plant Sci. 2020 Jul 22;11:788. doi: 10.3389/fpls.2020.00788 (PMC7387702; doi:10.3389/fpls.2020.00788)
Supplement: Supplementary file 1 [file Table_1.xlsx]

## Sheet: RIL
Loc	lines	Rep	RN	KN	KT	KW	KL	VW	HKW	YP
15S	ZYQ001	1	12	31.5	48.015	84.8667	84.52	629.3	19.3457	523.504
15S	ZYQ001	2	12	26.875	51.2475	77.8867	100.22	617.426	19.4327	484.277
15S	ZYQ002	1	12.25	30.875	45.055	89.19	108.467	524.595	21.0704	685.661
15S	ZYQ002	2	12.75	30.625	47.02	92.63	114.247	578.534	22.2482	728.112
15S	ZYQ003	1	12	26.875	52.53	92.6767	106.623	586.578	28.2019	693.177
15S	ZYQ003	2	11.5	25.375	56.0625	88.9867	99.8033	580.338	23.5135	594.932
15S	ZYQ004	1	13	28.375	50.4575	87.6767	102.613	444.614	17.9392	590.196
15S	ZYQ004	2	12.25	29	49.8275	88.86	99.1133	518.465	19.8136	644.068
15S	ZYQ005	1	12	27.5	51.665	87.6333	102.103	516.509	20.8362	657.801
15S	ZYQ005	2	12	27.75	47.825	85.57	99.74	536.517	20.1423	542.272
15S	ZYQ006	1	12.25	30.75	44.7725	76.2667	89.5567	619.797	16.895	617.565
15S	ZYQ006	2	12	31.625	43.8975	77.6467	90.98	587.49	16.3464	584.644
15S	ZYQ007	1	11.25	20.875	54.44	86.63	92.4133	474.576	18.1499	261.017
15S	ZYQ007	2	12	21	54.4975	91.52	102.267	439.068	20.7391	185.663
15S	ZYQ008	1	12	23.125	52.0825	85.43	102.367	533.537	18.5739	400.379
15S	ZYQ008	2	12.5	23.125	49.7775	87.81	96.1367	554.637	20.0667	332.203
15S	ZYQ009	1	14.25	29.25	47.3775	89.31	107.157	471.246	18.7946	691.709
15S	ZYQ009	2	12.75	33	45.6275	95.5667	106.787	513.983	21.8161	816.056
15S	ZYQ010	1	12	19.125	50.18	94.5	99.28	476.557	19.1039	830.98
15S	ZYQ010	2	10.8	20.6	53.6175	90.8633	95.6067	489.022	17.6551	300.399
15S	ZYQ011	1	11.25	25.625	57.3575	95.1467	102.837	527.333	28.4178	640.063
15S	ZYQ011	2	12	26.5	54.615	96.71	112.183	497.967	28.5833	741.481
15S	ZYQ012	1	12.75	25.125	49.125	84.3867	97.3933	493.805	19.945	471.631
15S	ZYQ012	2	12	23	54.11	86.8133	99.5733	490.74	21.1547	326.916
15S	ZYQ013	1	13	30	47.8575	84.27	95.3867	551.126	17.8821	610.256
15S	ZYQ013	2	13.75	29.375	49.0675	89.8733	109.4	519.57	22.3316	569.284
15S	ZYQ014	1	12	26.875	50.235	82.0233	101.177	546.24	19.8611	533.333
15S	ZYQ014	2	11.5	25.75	46.21	90.6633	97.63	553.297	17.4654	398.148
15S	ZYQ015	1	11.75	24.375	51.0675	86.02	95.15	579.082	20.2488	469.512
15S	ZYQ015	2	10.25	19.875	50.0675	91.2933	94.27	429.825	15.9944	236.842
15S	ZYQ016	1	10.75	25.125	50.47	88.33	109.837	474.255	19.1022	425.185
15S	ZYQ016	2	11.75	24	53.895	101.11	117.587	441.355	23.7658	520.419
15S	ZYQ017	1	12.75	25.625	49.435	89.36	101.953	576.089	19.7374	575.46
15S	ZYQ017	2	12	29.125	49.3	96.8333	107.647	521.547	23.6296	734.082
15S	ZYQ018	1	9.75	24.25	48.3025	90.0533	88.6333	604.246	19.5606	244.578
15S	ZYQ018	2	10.5	23	47.0625	92.9033	93.37	561.293	21.7634	323.699
15S	ZYQ019	1	12	28.25	47.7925	78.0467	92.6633	599.405	17.1486	472.428
15S	ZYQ019	2	12.5	27.75	48.3525	80.5433	95.0867	580.338	17.8097	532.164
15S	ZYQ020	1	12	28.875	50.75	88.3633	100.173	454.19	18.0492	560
15S	ZYQ020	2	12	26.625	42.455	86.0367	99.6633	474.255	16.9753	585.185
15S	ZYQ021	1	12	27.75	47.845	93.4033	106.05	481.012	20.8936	650.432
15S	ZYQ021	2	11.75	25.25	54.1675	92.8833	104.533	552.367	22.4439	601.176
15S	ZYQ022	1	12	24.5	49.185	84.7867	100.067	469.744	15.2199	342.391
15S	ZYQ022	2	12.25	31.375	47.4975	95.72	104.477	495.635	21.074	594.171
15S	ZYQ024	1	12	25.625	46.7	80.58	94.0867	548.44	17.702	482.309
15S	ZYQ024	2	13	25.875	49.4575	83.4	97.2567	566.694	19.6501	632.768
15S	ZYQ025	1	12.5	30.25	43.74	84.33	103.657	568.264	19.7049	671.006
15S	ZYQ025	2	12	31.25	45.1	90.1533	109.217	533.537	21.7285	744.074
15S	ZYQ026	1	12	30.625	49.66	86.99	101.56	730.652	22.5152	519.689
15S	ZYQ026	2	12	30.125	48.8375	87.2633	97.99	478.533	16.9323	502.749
15S	ZYQ027	1	11.75	32.875	47.535	88.9333	100.547	557.516	20.7116	618.727
15S	ZYQ027	2	12	26.75	46.3625	81.27	95.3667	545.802	17.2425	445.211
15S	ZYQ028	1	12	24.125	48.955	76.1667	78.85	515.504	12.364	260.465
15S	ZYQ028	2	10.5	22.5	46.98	82.25	81.6067	NA	12.7311	81.2734
15S	ZYQ029	1	11.5	22	63.8975	81.9	89.3533	503.788	18.0011	270.455
15S	ZYQ029	2	13	23	51.8275	81.5733	88.1333	447.323	15.6877	322.798
15S	ZYQ030	1	12	25.3333	49.405	79.8633	90.45	469.274	13.0458	307.263
15S	ZYQ030	2	12	25.25	49.095	80.26	89.9333	571.895	16.9495	381.264
15S	ZYQ031	1	12	26.125	45.74	79.2033	83.15	527.674	14.1128	328.205
15S	ZYQ031	2	NA	NA	NA	NA	NA	NA	NA	NA
15S	ZYQ032	1	12.75	28.75	51.3675	91.6833	106.303	420.818	18.8595	571.831
15S	ZYQ032	2	12.5	26.375	50.1175	86.6833	100.637	530.38	20.445	621.302
15S	ZYQ033	1	12	26.75	46.4525	84.1267	89.94	571.857	17.5064	549.171
15S	ZYQ033	2	12.75	27.375	49	83.3167	94.3967	573.695	18.619	592.115
15S	ZYQ034	1	12	25.25	51.8175	86.0733	94.6533	588.507	20.6267	410.101
15S	ZYQ034	2	11.25	18.375	56.8325	87.1333	92.8333	515.947	20.2205	243.59
15S	ZYQ035	1	12	30.25	44.715	81.25	91.1633	624.628	17.1244	546.341
15S	ZYQ035	2	12	29.75	43.6875	79.5967	86.0533	625.753	16.0626	469.547
15S	ZYQ036	1	10.75	32.625	51.8925	88.3733	97.33	560.666	19.2177	590.584
15S	ZYQ036	2	NA	NA	NA	79.1767	88.79	641.595	19.0595	481.435
15S	ZYQ037	1	12	27.625	49.53	86.4267	92.69	553.945	18.9446	543.169
15S	ZYQ037	2	12	28.25	48.3075	84.87	99.9	566.694	16.6207	506.215
15S	ZYQ038	1	12.25	26.875	50.355	87.3233	91.9933	579.268	18.6987	469.333
15S	ZYQ038	2	12	25.75	44.405	82.9833	91.5633	553.945	15.4995	392.714
15S	ZYQ039	1	11.25	23.875	50.5225	NA	NA	NA	NA	NA
15S	ZYQ039	2	10.75	25	51.5425	98.6133	103.453	513.349	26.4411	532.883
15S	ZYQ040	1	9.5	23.375	49.14	91.9433	91.0667	552.367	21.9224	392.549
15S	ZYQ040	2	9	23.5	51.2025	97.4033	100.45	548.78	24.984	466.667
15S	ZYQ041	1	12	18.375	61.235	98.2867	101.67	498.809	24.83	353.452
15S	ZYQ041	2	12.5	16.5	65.61	95.14	102.757	467.205	24.5013	332.973
15S	ZYQ042	1	12.25	23.25	52.0775	92.02	98.06	561.95	25.2663	599.211
15S	ZYQ042	2	11.75	24.875	54.82	94.1	104.377	562.29	23.4703	522.555
15S	ZYQ044	1	8.5	22	64.7675	91.7733	96.2467	638.885	29.1355	371.55
15S	ZYQ044	2	10	23.25	69.635	92.89	93.43	640.244	28.831	382.134
15S	ZYQ045	1	11.75	27.25	52.4475	85.6667	97.5633	NA	NA	NA
15S	ZYQ045	2	11.5	34.5	48.8425	87.4967	94.84	588.507	19.4473	503.434
15S	ZYQ046	1	11.25	27	49.0325	90.99	97.0433	576.964	21.0705	447.674
15S	ZYQ046	2	9.75	22.875	51.2825	86.5633	88.03	540.65	19.3667	331.978
15S	ZYQ047	1	12.5	23.375	41.79	88.4533	97.63	530.342	16.7078	363.273
15S	ZYQ047	2	13.25	24	39.5675	NA	NA	NA	NA	NA
15S	ZYQ048	1	12.25	25.375	47.1725	85.4133	89.9733	483.203	17.3107	402.096
15S	ZYQ048	2	12.5	29	48.5775	89.55	104.69	357.873	18.7984	595.501
15S	ZYQ049	1	12.75	25.875	45.74	87.8	101.48	494.788	16.6931	435.382
15S	ZYQ049	2	12.25	29.375	46.1675	88.79	103.7	559.884	20.8704	694.239
15S	ZYQ050	1	12.5	27.125	45.665	87.83	106.657	481.012	19.4888	597.237
15S	ZYQ050	2	12.25	28.875	47.075	93.9733	101.78	493.378	22.8366	684.946
15S	ZYQ051	1	13.25	22	46.9575	84.6533	95.6333	547.217	17.0842	321.581
15S	ZYQ051	2	14	19.3333	47.2667	84.3167	105.1	400.327	12.3324	334.559
15S	ZYQ052	1	13.625	31.75	63.7375	89.0467	89.0633	474.153	21.4442	184.67
15S	ZYQ052	2	12	23.875	61.8475	93.87	93.8167	498.127	25.5277	283.146
15S	ZYQ053	1	11.75	30.125	46.61	85.6533	95.1967	563.851	18.3723	522.348
15S	ZYQ053	2	12	32	46.785	86.4033	101.19	607.018	18.8148	592.415
15S	ZYQ054	1	11.75	25.625	50.4	87.8633	97.4067	555.636	20.815	469.428
15S	ZYQ054	2	12	25	49.6625	86.4733	95.8667	561.617	17.15	334.649
15S	ZYQ055	1	13.5	27	47.5875	85.8767	101.26	593.52	18.802	590.927
15S	ZYQ055	2	13.5	26.75	44.2475	89.2567	100.627	576.465	20.5923	603.448
15S	ZYQ056	1	13.75	24.75	51.545	90.19	98.0767	571.857	24.6044	741.838
15S	ZYQ056	2	12	23.5	49.7775	87.24	99.7133	579.268	22.8107	450.667
15S	ZYQ057	1	13.75	23.875	53.02	94.72	100.397	428.735	16.1562	564.583
15S	ZYQ057	2	14.25	22.625	51.79	97.8867	108.283	479.094	25.6929	671.429
15S	ZYQ058	1	12.25	25.5	50.2275	101.333	116.987	422.496	22.6629	580.372
15S	ZYQ058	2	12.5	25.5	56.115	101.33	115.663	410.823	24.7963	613.667
15S	ZYQ059	1	11.25	27.625	46.93	89.41	101.143	646.256	22.0779	519.249
15S	ZYQ059	2	12.25	21.875	49.96	85.4433	101.527	524.693	20.67	453.775
15S	ZYQ060	1	14.25	26.625	48.9075	83.2533	104.603	542.283	18.1847	657.923
15S	ZYQ060	2	12.25	29.875	46.1	85.77	104.863	580.338	17.2558	513.06
15S	ZYQ061	1	12	27.125	48.3425	92.6333	105.417	577.159	26.1421	654.507
15S	ZYQ061	2	12.25	26	48.905	90.6333	100.763	584.962	25.1185	601.606
15S	ZYQ062	1	NA	NA	NA	NA	NA	NA	NA	NA
15S	ZYQ062	2	NA	NA	NA	NA	NA	NA	NA	NA
15S	ZYQ063	1	12	24.625	50.41	82.9833	98.0733	594.238	19.2786	458.084
15S	ZYQ063	2	11.75	27.375	52.6425	84.1867	94.8667	606.148	23.9684	552.268
15S	ZYQ064	1	14.5	25.375	42.2925	77.13	100.42	600.229	18.6725	510.417
15S	ZYQ064	2	14	26.875	44.31	79.1033	99.05	548.957	17.237	569.171
15S	ZYQ065	1	13.5	26	51.9325	78.57	96.4433	514.482	14.8889	398.81
15S	ZYQ065	2	14.5	29.5	42.73	75.39	91.0933	536.81	12.3624	446.626
15S	ZYQ066	1	12.75	24.875	45.4325	100.153	115.623	504.221	19.6641	410.256
15S	ZYQ066	2	12.5	25.375	51.7575	91.7633	103.463	509.557	20.7221	571.536
15S	ZYQ067	1	8.5	25.75	46.6	91.7967	103.843	561.617	20.5552	425.731
15S	ZYQ067	2	10.25	27.375	47.2575	99.6	101.037	590.701	24.35	558.333
15S	ZYQ069	1	11.5	23	54.9675	87.42	89.7133	492.039	18.7444	326.667
15S	ZYQ069	2	9.75	22.5	52.575	95.5767	94.8333	451.613	17.791	245.878
15S	ZYQ070	1	12	24.75	49.925	81.33	90.46	503.745	17.4443	386.125
15S	ZYQ070	2	13	24.5	52.2575	88.16	95.1567	555.636	20.8426	474.951
15S	ZYQ071	1	12	31.75	42.6625	82.56	93.8767	582.04	15.6121	494.949
15S	ZYQ071	2	12	29	41.6875	86.9567	97.66	593.559	17.0567	320.833
15S	ZYQ072	1	NA	NA	NA	NA	NA	NA	NA	NA
15S	ZYQ072	2	NA	NA	NA	NA	NA	NA	NA	NA
15S	ZYQ073	1	NA	NA	NA	NA	NA	NA	NA	NA
15S	ZYQ073	2	NA	NA	NA	NA	NA	NA	NA	NA
15S	ZYQ074	1	13.25	22.5	48.2675	79.66	96.29	546.09	18.3922	480.392
15S	ZYQ074	2	12	25.125	45.5825	78.4767	94.1067	497.159	14.3023	334.091
15S	ZYQ075	1	11.25	30.875	48.16	94.43	104.333	460.412	18.5245	530.626
15S	ZYQ075	2	12	26.5	45.0875	88.9233	97.1767	485.033	17.4414	497.326
15S	ZYQ076	1	12	25.5	48.52	84.2067	94.3567	553.297	17.1342	443.621
15S	ZYQ076	2	11.75	27.25	44.965	83.5567	96.9667	543.121	17.3365	536.527
15S	ZYQ077	1	12	29.5	45.8925	87.67	99.7367	521.938	19.7395	588.406
15S	ZYQ077	2	12.5	25.625	47.7625	91.5133	108.66	522.063	24.2842	662.366
15S	ZYQ078	1	12	22.3333	42.915	85.8767	96.3567	521.415	16.7505	363.128
15S	ZYQ078	2	12.25	24.375	47.7525	89.5933	91.4067	524.977	18.1201	459.18
15S	ZYQ079	1	12	23.25	48.8725	82.8567	95.2233	626.475	17.7183	343.226
15S	ZYQ079	2	11.5	24.625	49.5375	90.6467	97.89	604.004	25.1706	584.067
15S	ZYQ080	1	12	21.875	50.6525	90.3133	100.847	515.752	20.0563	427.778
15S	ZYQ080	2	12.75	24	52.0325	86.42	98.94	577.159	22.1505	449.057
15S	ZYQ081	1	NA	NA	NA	NA	NA	NA	NA	NA
15S	ZYQ081	2	NA	NA	NA	NA	NA	NA	NA	NA
15S	ZYQ082	1	12	23.875	46.2175	70.8133	78.69	550.314	11.6344	333.857
15S	ZYQ082	2	12.75	28.375	47.695	77.6933	87.4067	515.552	13.6959	401.124
15S	ZYQ083	1	12.25	23.125	51.725	80.2167	92.63	613.567	18.0308	434.583
15S	ZYQ083	2	12.5	26	51.9375	85.41	99.6967	516.688	18.5414	557.544
15S	ZYQ084	1	11.5	18.875	56.48	79.6467	87.5367	502.762	15.4748	265.193
15S	ZYQ084	2	12	20.625	49.265	82.51	91.3533	583.245	19.1304	365.942
15S	ZYQ085	1	NA	NA	NA	NA	NA	NA	NA	NA
15S	ZYQ085	2	NA	NA	NA	NA	NA	NA	NA	NA
15S	ZYQ086	1	NA	NA	NA	NA	NA	NA	NA	NA
15S	ZYQ086	2	NA	NA	NA	NA	NA	NA	NA	NA
15S	ZYQ087	1	NA	NA	NA	NA	NA	NA	NA	NA
15S	ZYQ087	2	NA	NA	NA	NA	NA	NA	NA	NA
15S	ZYQ088	1	11.75	26	50.565	90.7267	90.1967	539.4	21.5128	925.641
15S	ZYQ088	2	12	28.25	52.5325	92.2367	102.737	492.912	22.0139	623.012
15S	ZYQ089	1	12.25	25.75	49.9025	81.8867	98.24	510.084	16.4436	464.103
15S	ZYQ089	2	12	26.125	47.26	85.5667	101.42	486.049	17.8726	486.213
15S	ZYQ090	1	10.5	22.375	61.0325	81.6733	94.3833	623.614	23.1182	415.152
15S	ZYQ090	2	11	21.375	54.425	80.0467	92.9033	621.87	19.4177	315.232
15S	ZYQ091	1	12.75	30.875	48.74	83.7367	93.24	551.126	17.0718	580.128
15S	ZYQ091	2	12.25	29.125	48.1375	79.5567	91.7133	597.818	20.1004	643.775
15S	ZYQ092	1	NA	NA	NA	NA	NA	604.004	18.8897	484.277
15S	ZYQ092	2	NA	NA	NA	NA	NA	554.878	19.5813	530.667
15S	ZYQ093	1	12.75	26.125	45.5075	86.8367	88.41	587.849	24.1493	776.846
15S	ZYQ093	2	12	29	43.1225	89.7567	92.57	551.126	21.9821	705.128
15S	ZYQ094	1	12	30	48.895	91.49	102.633	536.452	19.4393	522.769
15S	ZYQ094	2	12.5	27.25	50.0325	89.5633	103.84	539.336	21.6011	700
15S	ZYQ095	1	12	27.875	48.28	93.0567	99.28	NA	NA	NA
15S	ZYQ095	2	12.5	29.875	46.885	89.07	101.883	NA	NA	NA
15S	ZYQ096	1	12.8571	22.5714	46.4075	80.3867	90.68	478.947	13.9877	276.316
15S	ZYQ096	2	12	28	44.96	89.3767	105.48	457.317	16.8874	560.92
15S	ZYQ097	1	13.5	26	47.1325	79.56	87.31	515.139	14.6732	431.801
15S	ZYQ097	2	12	22.5	49.655	78.4733	85.68	437.5	10.2715	246.094
15S	ZYQ098	1	10.5714	25.5714	45.805	91.9833	95.7667	466.667	14.7025	428.289
15S	ZYQ098	2	12.25	31.25	51.535	88.6633	95.7333	554.401	21.2685	654.376
15S	ZYQ099	1	12.5	25.5	46.5075	78.97	85.7667	571.895	16.1046	408.715
15S	ZYQ099	2	13.75	26.875	48.255	84.14	92.0233	559.249	20.061	565.06
15S	ZYQ100	1	12	26	46.8675	96.9967	97.6167	527.8	19.6301	508.065
15S	ZYQ100	2	11.75	27.25	46.29	88.2467	95.61	499.481	16.3085	417.021
15S	ZYQ101	1	12	25.125	47.085	86.28	93.05	585.965	17.1723	499.037
15S	ZYQ101	2	14	25.25	47.5	83.1867	87.5667	629.3	17.5209	460.684
15S	ZYQ102	1	13.5	24.5	49.9975	97.0533	104.297	548.78	25.2027	576
15S	ZYQ102	2	14	26.375	53.425	96.65	103.673	502.809	26.7442	686.562
15S	ZYQ103	1	NA	NA	NA	NA	NA	NA	NA	NA
15S	ZYQ103	2	NA	NA	NA	NA	NA	NA	NA	NA
15S	ZYQ104	1	NA	NA	NA	NA	NA	NA	NA	NA
15S	ZYQ104	2	NA	NA	NA	NA	NA	NA	NA	NA
15S	ZYQ106	1	11.75	19.25	56.7875	84.8833	87.8	458.801	17.5891	226.88
15S	ZYQ106	2	13.5	25.5	52.245	86.4967	90.3433	558.943	22.9333	538.889
15S	ZYQ107	1	10	25	48.31	86.2833	89.1933	491.228	15.0425	245.614
15S	ZYQ107	2	12	26.375	52.1675	88.5633	100.077	620.716	23.4584	573.42
15S	ZYQ109	1	12	23.625	43.57	88.3267	98.9133	553.056	18.126	378.455
15S	ZYQ109	2	11.5	23.625	47.9275	87.1533	98.85	524.494	20.1273	324.294
15S	ZYQ111	1	12.25	23.375	43.9675	85.36	104.47	553.056	19.8049	456.707
15S	ZYQ111	2	NA	NA	NA	NA	NA	NA	NA	NA
15S	ZYQ112	1	12.5	20.625	50.255	83.9067	90.7167	492.593	16.2581	251.481
15S	ZYQ112	2	14	26	47.535	90.9133	104.873	518.633	23.1978	503.166
15S	ZYQ113	1	14	23.5	52.615	90.07	100.08	512.903	17.7411	327.44
15S	ZYQ113	2	13.75	26.625	56.17	94.8567	103.877	495.005	23.0332	605.166
15S	ZYQ114	1	NA	NA	NA	NA	NA	NA	NA	NA
15S	ZYQ114	2	NA	NA	NA	NA	NA	NA	NA	NA
15S	ZYQ115	1	NA	NA	NA	NA	NA	NA	NA	NA
15S	ZYQ115	2	NA	NA	NA	NA	NA	NA	NA	NA
15S	ZYQ116	1	11.75	27.5	42.6	84.64	95.9333	492.975	16.7154	447.563
15S	ZYQ116	2	11.75	28.25	48.2	96.0967	108.523	474.875	19.8199	619.983
15S	ZYQ117	1	12	24.25	48.325	84.2533	92.1767	491.636	17.4475	454.45
15S	ZYQ117	2	12.25	23.5	48.88	88.8767	97.91	523.952	20.0303	407.984
15S	ZYQ118	1	12	30	47.8025	88.4267	99.9733	477.53	18.1691	510.497
15S	ZYQ118	2	10.75	23.375	51.99	89.0633	93.2333	571.4	17.7303	418.495
15S	ZYQ119	1	12	24	40.5475	78.6367	88.02	527.108	14.6269	312.751
15S	ZYQ119	2	12.75	26.25	43.56	78.48	97.5167	569.542	17.0348	504.601
15S	ZYQ120	1	NA	NA	NA	NA	NA	NA	NA	NA
15S	ZYQ120	2	NA	NA	NA	NA	NA	NA	NA	NA
15S	ZYQ121	1	12	27.875	49.4975	84.4333	98.0067	494.788	18.651	607.449
15S	ZYQ121	2	12.5	32.125	48.2975	90.7267	107.927	507.297	20.031	673.224
15S	ZYQ122	1	11.75	26.125	48.23	90.06	101.553	500.749	20.098	531.844
15S	ZYQ122	2	12	26.625	53.0725	97.34	107.143	536.657	25.5766	450.292
15S	ZYQ123	1	12	26.5	52.16	81.2033	87.2367	615.136	18.7325	398.039
15S	ZYQ123	2	11.75	25.75	49.175	83.2467	97.4767	591.463	18.6427	448
15S	ZYQ125	1	12.25	26.25	51.365	91.16	103.207	513.349	23.5578	640.721
15S	ZYQ125	2	13.25	27.375	51.1075	89.2967	103.383	455.075	19.9477	649.51
15S	ZYQ126	1	12.5	30.625	43.69	80.4467	101.417	564.556	16.6752	629.457
15S	ZYQ126	2	12.25	32.75	42.36	78.72	91.4	626.475	16.2641	572.043
15S	ZYQ127	1	10	31.75	44.0875	96.9633	111.187	567.858	22.6129	556.725
15S	ZYQ127	2	11	27.625	43.4075	94.7233	107.89	556.171	20.0129	432.727
15S	ZYQ129	1	12.25	29.875	50.5225	88.7667	98.0467	527.861	20.7394	650.355
15S	ZYQ129	2	12.75	28.5	51.0275	86.7333	107.587	522.304	22.1151	687.719
15S	ZYQ130	1	13	26.125	50.4175	73.3367	90.8	569.989	13.4899	408.696
15S	ZYQ130	2	13.25	25.375	49.9475	79.3667	94.6933	581.459	15.9058	425.61
15S	ZYQ131	1	14	21.25	48.4075	84.69	104.05	491.192	15.9457	354.497
15S	ZYQ131	2	14	23	45.185	89.3167	105.653	453.506	18.438	436.333
15S	ZYQ132	1	12	28	40.9675	90.07	95.17	602.687	16.3195	532.699
15S	ZYQ132	2	12	30.5	44.4625	83.1	90.8433	560.362	16.2864	505.773
15S	ZYQ133	1	12.25	26.875	43.5975	81.9067	98.4367	447.482	14.9559	441.577
15S	ZYQ133	2	12	26.25	42.8425	87.09	105.11	474.94	14.4532	437.73
15S	ZYQ134	1	12	29.75	47.245	82.7567	90.2767	582.597	15.7996	480.077
15S	ZYQ134	2	12	29.875	45.2025	82.9233	90.5067	563.851	17.5716	570.076
15S	ZYQ135	1	12.25	24.125	45.815	83.7433	101.43	464.982	15.3348	375.419
15S	ZYQ135	2	13.25	24	50.49	82.08	105.56	427.886	17.4215	429.17
15S	ZYQ136	1	11.5	29.375	48.6375	82.5567	87.44	548.78	16.6827	456
15S	ZYQ136	2	12	31.25	46.66	90.34	103.223	513.565	19.2756	651.337
15S	ZYQ137	1	12	27.5	45.3775	86.3467	102.67	564.921	21.3953	576.471
15S	ZYQ137	2	12.75	28.375	46.82	91.2033	108.88	503.44	20.0356	607.863
15S	ZYQ138	1	NA	NA	NA	NA	NA	NA	NA	NA
15S	ZYQ138	2	12.25	25.875	46.86	88.8833	96.75	576.964	19.0302	443.152
15S	ZYQ139	1	14	21.5	59.7775	87.7567	96.3933	536.551	21.9439	545.763
15S	ZYQ139	2	14.75	23.25	54.4175	89.6067	98.89	521.938	23.2344	603.623
15S	ZYQ140	1	11.5	17.75	47.98	84.24	87.3533	469.136	14.8938	218.107
15S	ZYQ140	2	13	17.75	59.2925	89.4533	91.38	471.631	18.2149	94.3262
15S	ZYQ141	1	13	24.25	47.5075	77.5433	89.4233	505.556	13.2611	317.593
15S	ZYQ141	2	13.25	26.5	50.2525	80	93.68	563.511	20.5648	601.124
15S	ZYQ142	1	14	22	54.4267	85.06	85.26	436.72	15.959	299.465
15S	ZYQ142	2	10.5	20.375	48.0075	90.0933	92.76	439.791	14.2761	279.867
15S	ZYQ144	1	12	24	50.5375	85.5967	91.7933	515.348	16.3333	342.045
15S	ZYQ144	2	12	25.25	56.97	86.7633	90.5967	536.551	18.7273	479.849
15S	ZYQ146	1	12	26.25	47.015	87.6833	97.5033	606.148	21.8781	543.984
15S	ZYQ146	2	12	24.5	48.43	88.3767	95.7033	579.268	21.3067	530.667
15S	ZYQ147	1	NA	NA	NA	NA	NA	NA	NA	NA
15S	ZYQ147	2	NA	NA	NA	NA	NA	NA	NA	NA
15S	ZYQ148	1	11.5	29.375	55.91	85.75	96.2967	530.589	18.2077	520.81
15S	ZYQ148	2	9.5	27.75	55.845	88.44	93.5667	548.44	19.9363	527.933
15S	ZYQ149	1	10.25	26.25	49.2875	89.3367	98.8567	573.058	19.577	492.593
15S	ZYQ149	2	11.25	26.375	48.1225	94.7	94.6667	554.401	20.7263	453.631
15S	ZYQ150	1	12.75	26.25	49.565	88.5733	97.3967	568.68	19.586	480.639
15S	ZYQ150	2	12	24.875	51.5575	85.49	99.3033	518.116	18.8069	418.112
15S	ZYQ151	1	12	27.25	44.13	88.87	92.5167	542.58	19.1412	435.028
15S	ZYQ151	2	12	27.125	45.2725	91.18	95.0067	567.073	18.1333	530.667
15S	ZYQ152	1	12.5	25.5	46.46	82.74	101.973	598.301	19.2439	561.079
15S	ZYQ152	2	13.5	25.625	47.5025	83.86	98.14	562.533	19.0598	616.304
15S	ZYQ153	1	12.5	25.125	46.48	80.9233	89.6633	533.537	15.6032	441.577
15S	ZYQ153	2	12.75	26.375	50.355	86.11	93.4467	511.535	17.6227	529.21
15S	ZYQ154	1	NA	NA	NA	NA	NA	NA	NA	NA
15S	ZYQ154	2	NA	NA	NA	NA	NA	NA	NA	NA
15S	ZYQ155	1	12	29.875	49.11	83.53	94.1033	NA	NA	NA
15S	ZYQ155	2	12	27.875	48.095	82.3433	98.39	580.892	18.9014	538.462
15S	ZYQ156	1	11.5	26	44.385	86.7667	100.303	543.121	16.9649	463.872
15S	ZYQ156	2	12.25	26.875	43.955	82.6867	99.5767	536.621	17.148	509.827
15S	ZYQ157	1	9.75	21.75	51.12	88.7667	101.56	539.74	19.1225	223.837
15S	ZYQ157	2	11.5	21.625	51.525	86.8567	92.5	464.158	16.3459	232.079
15S	ZYQ158	1	NA	NA	NA	NA	NA	NA	NA	NA
15S	ZYQ158	2	NA	NA	NA	NA	NA	NA	NA	NA
15S	ZYQ159	1	12	25.5	48.4925	88.4133	99.1767	542.58	18.2976	471.94
15S	ZYQ159	2	11.75	24.625	47.1925	89.7233	96.46	471.872	17.6606	401.005
15S	ZYQ160	1	12	26	49.4425	NA	NA	NA	NA	NA
15S	ZYQ160	2	12	27.5	47.0175	86.2767	102.903	NA	NA	NA
15S	ZYQ161	1	NA	NA	NA	NA	NA	NA	NA	NA
15S	ZYQ161	2	NA	NA	NA	NA	NA	NA	NA	NA
15S	ZYQ162	1	12.4	26.6	49.91	84.49	101.92	471.503	17.5979	501.727
15S	ZYQ162	2	13	29.75	49.01	91.8467	99.34	530.589	19.9249	587.845
15S	ZYQ163	1	12	23.25	49.8775	88.92	104.517	576.089	20.0581	496.933
15S	ZYQ163	2	12	25.25	46.0625	82.1967	97.0033	549.137	18.1591	458.48
15S	ZYQ164	1	10	24.125	48.235	91.2833	107.02	524.79	19.7097	434.675
15S	ZYQ164	2	10.25	23.125	45.835	84.49	100.587	536.621	18.8663	323.699
15S	ZYQ165	1	11	26.875	56.365	85.76	96.04	563.511	19.8753	620.787
15S	ZYQ165	2	12	32.25	48.5625	93.2167	100.407	498.682	19.9869	642.546
15S	ZYQ166	1	12.75	23.375	50.8775	89.8967	104.29	522.421	22.6309	580.903
15S	ZYQ166	2	12.25	27.125	52.1575	91.91	99.8933	530.714	22.242	661.728
15S	ZYQ167	1	13	32	52.5075	86.8667	96.13	551.521	19.0022	459.81
15S	ZYQ167	2	12.5	26.375	47.115	86.7133	93.7067	508.13	17.5481	448.148
15S	ZYQ168	1	NA	NA	NA	NA	NA	NA	NA	NA
15S	ZYQ168	2	NA	NA	NA	NA	NA	NA	NA	NA
15S	ZYQ169	1	11	24.375	52.05	91.3933	96.3133	353.825	13.0533	270.947
15S	ZYQ169	2	12	20.5	54.095	91.9	95.4733	NA	18.375	75.3472
15S	ZYQ170	1	NA	NA	NA	NA	NA	NA	NA	NA
15S	ZYQ170	2	NA	NA	NA	NA	NA	NA	NA	NA
15S	ZYQ171	1	13.5	30.75	44.7575	79.9767	94.8167	464.177	15.7733	562.333
15S	ZYQ171	2	12.5	30.375	43.735	79.0033	93.4567	539.888	14.2972	442.308
15S	ZYQ172	1	14.25	25.625	48.12	90.23	111.967	373.701	19.2594	529.677
15S	ZYQ172	2	15	21.875	44.995	87.49	90.7833	425.723	15.0518	302.245
15S	ZYQ173	1	11.25	27	48.9675	84.9833	92.09	611.539	20.6643	548.538
15S	ZYQ173	2	10	23.625	48.175	85.3867	95.1667	657.693	21.3992	519.497
15S	ZYQ174	1	12.25	23.125	53.0225	96.8833	104.163	524.595	22.8953	469.274
15S	ZYQ174	2	12.5	24.625	54.1225	97.1533	107.94	467.176	23.2706	547.264
15S	ZYQ176	1	12	26.875	49.0125	88.35	95.6167	576.465	19.3586	573.946
15S	ZYQ176	2	12	26.5	49.4425	93.9967	101.707	554.637	22.5186	624.859
15S	ZYQ177	1	11.25	25.25	46.2625	90.44	92.2667	597.561	18.4533	357.333
15S	ZYQ177	2	12	23.5	51.31	91.0267	97.6433	506.59	21.8155	421.886
15S	ZYQ178	1	13	30.625	48.2875	90.4733	107.75	449.016	19.2696	547.525
15S	ZYQ178	2	12.75	27.625	48.9275	86.3433	108.06	454.996	20.4244	641.252
15S	ZYQ180	1	13.5	27.75	49.31	85.4733	101.02	561.95	18.3022	601.972
15S	ZYQ180	2	12.5	28.875	47.555	85.5433	99.1467	566.069	19.0423	603.252
15S	ZYQ181	1	NA	NA	NA	NA	NA	NA	NA	NA
15S	ZYQ181	2	NA	NA	NA	NA	NA	NA	NA	NA
15S	ZYQ182	1	11.5	32.25	44.005	87.92	99.9767	610.674	21.2108	635.341
15S	ZYQ182	2	12	33.25	51.5725	94.6067	103.803	582.04	22.6254	731.818
15S	ZYQ183	1	12	26.5	49.7325	83.5767	92.7333	606.898	19.6875	498.75
15S	ZYQ183	2	12	24.5	52.67	80.6833	95.3467	597.818	20.7076	551.004
15S	ZYQ184	1	12.25	29.125	46.605	88.5167	96.0167	573.058	18.972	581.893
15S	ZYQ184	2	13.75	29	53.93	91.78	97.1333	562.639	22.0493	715.556
15S	ZYQ185	1	11.75	26.125	49.1525	85.5467	96.0867	640.244	21.9224	568.235
15S	ZYQ185	2	9.75	27.375	46	90.55	95.7567	667.739	23.4879	575.46
15S	ZYQ186	1	12.25	25.625	48.34	85.41	99.52	530.589	17.3053	448.619
15S	ZYQ186	2	12.25	28.375	48.33	88.48	96.9033	521.271	26.364	383.525
15S	ZYQ187	1	12.5	25.375	44.28	91.5733	107.727	533.537	20.3056	486.111
15S	ZYQ187	2	12.75	25.5	48.815	83.44	102.44	482.866	19.076	482.309
15S	ZYQ188	1	12.5	32.5	50.5475	80.41	92.0567	562.852	15.9615	646.154
15S	ZYQ188	2	13.75	31.5	46.46	80.4367	98.8467	553.945	17.384	650.273
15S	ZYQ189	1	11	27.125	44.265	89.6733	100.41	609.756	22.0333	533.333
15S	ZYQ189	2	12	25.75	45.58	87.0133	101.523	605.992	21.363	571.7
15S	ZYQ190	1	12	22.875	52.6375	84.6467	95.1667	619.166	20.7436	492.593
15S	ZYQ190	2	12	24.75	50.2075	81.75	86.6933	609.756	19.742	437.681
15S	ZYQ191	1	11.5	25	47.9275	92.7133	100.023	568.264	22.2923	505.325
15S	ZYQ191	2	12	25.125	48.355	82.3067	91.4233	589.698	18.5009	420.614
15S	ZYQ192	1	10.5	15.375	53.4425	80.1033	89.2933	471.767	13.8546	173.87
15S	ZYQ192	2	12.75	23.5	53.665	86.9267	93.01	570.332	22.3785	308.429
15S	ZYQ193	1	12	23.625	54.0925	87.7967	94.91	504.54	19.8663	469.203
15S	ZYQ193	2	12.5	25.25	51.8225	87.1467	94.7967	464.177	18.5267	303.333
15S	ZYQ194	1	NA	NA	NA	NA	NA	NA	NA	NA
15S	ZYQ194	2	11.5	20.75	47.7475	89.5133	96.4967	559.776	21.2372	441.166
15S	ZYQ195	1	12	24.375	52.515	87.8967	93.3833	545.944	17.5624	420.543
15S	ZYQ195	2	12	23.75	52.915	85.66	96.23	546.09	22.9024	420
15S	ZYQ196	1	10.75	24	49.2875	96.8867	106.597	456.502	21.3968	466.667
15S	ZYQ196	2	12	23.5	52.2275	96.5267	102.677	502.517	22.8233	401.55
15S	ZYQ197	1	12	27.125	44.085	74.4867	93.0633	454.386	10.1316	181.754
15S	ZYQ197	2	14.25	33.375	43.8725	79.27	99.1933	455.075	11.6255	475.817
15S	ZYQ198	1	12	26.625	49.4225	82.82	93.8567	563.511	15.4682	367.041
15S	ZYQ198	2	11.75	28	49.2425	81.1333	90.62	1279.43	38.4813	812.019
15S	ZYQ199	1	12	21.5	51.3525	81.1967	92.8567	602.274	21.7043	300.613
15S	ZYQ199	2	12	23	49.58	87.9467	93.1967	572.105	18.4896	376.707
15S	ZYQ201	1	13.75	22.375	47.5675	78.6467	102.247	598.105	19.0115	460.722
15S	ZYQ201	2	12.25	22.5	53.13	84.5	94.0033	580.221	21.8487	338.333
15S	ZYQ202	1	11.5	21.375	53.5525	77.7033	87.4533	489.247	15.7688	178.136
15S	ZYQ202	2	11.5	22.75	55.0425	85.6	93.1767	596.306	21.302	334.902
15S	ZYQ204	1	NA	NA	NA	NA	NA	NA	NA	NA
15S	ZYQ204	2	12.25	25	53.845	88.09	94.8967	617.103	22.9538	463.855
15S	ZYQ205	1	12	24	53.5025	80.13	80.9167	456.238	12.8842	244.413
15S	ZYQ205	2	12	24.75	50.1375	88.2533	96.4833	549.137	17.706	395.712
15S	ZYQ206	1	11.75	24.5	51.1075	81.0067	91.2633	569.914	16.6277	354.64
15S	ZYQ206	2	12	24.5	52.61	94.2267	107.94	539.6	22.2383	546.212
15S	ZYQ207	1	12	26.5	54.6	85.1767	97.1667	586.232	18.8626	492.593
15S	ZYQ207	2	12	24.625	51.355	77.7367	88.31	563.362	16.3768	289.855
15S	ZYQ208	1	12	30	46.9675	85.9733	96.96	504.54	17.9819	372.826
15S	ZYQ208	2	12	18	49.7833	72.31	80.7767	NA	10.0358	41.7544
15S	ZYQ209	1	12.25	27.375	38.2825	83.7967	96.7567	518.633	14.1434	302.421
15S	ZYQ209	2	12.25	34.5	38.2025	80.1067	99.82	521.68	14.9411	562.593
15S	ZYQ210	1	13.75	23.25	56.1	83.9133	97.0533	540.123	20.8617	486.831
15S	ZYQ210	2	12.5	24	52.805	85.6933	102.993	530.522	21.9254	561.582
15S	ZYQ211	1	11	25.125	45.8125	85.3967	87.3067	609.756	18.512	328
15S	ZYQ211	2	10	26	49.885	92.3333	100.92	651.745	25.7812	634.331
15S	ZYQ212	1	12	22.75	42.32	77.1167	90.6767	552.987	12.3033	288.632
15S	ZYQ212	2	12.25	26.75	39.7575	79.1033	91.1433	628.811	16.3278	472.222
15S	ZYQ213	1	12.75	22.5	50.52	85.68	100.203	483.518	18.1101	376.736
15S	ZYQ213	2	11.5	25.875	52.2575	93.1667	113.65	510.339	23.6022	578.261
15S	ZYQ214	1	12.5	33	44.67	88.6833	95.76	527.608	15.9937	536.111
15S	ZYQ214	2	11.75	37.25	47.635	95.4833	111.763	533.537	22.1265	850.538
15S	ZYQ215	1	11.75	21	50.775	87.05	97.6833	441.128	15.1376	188.06
15S	ZYQ215	2	12	21.5	54.5525	90.0033	93.5467	496.838	20.6543	414.815
15S	ZYQ216	1	12.25	28.875	46.29	93.45	99.8767	485.547	18.1012	580.247
15S	ZYQ216	2	12.5	30.125	45.06	91.3533	101.633	486.541	18.2	553.713
15S	ZYQ217	1	12.2857	19.7143	50.46	96.2433	102.557	520.523	21.5805	522.866
15S	ZYQ217	2	13	26.25	51.1575	95.4767	99.24	462.963	21.6395	483.951
15S	ZYQ218	1	12	30.875	52.825	90.8133	103.813	548.78	21.2213	691.429
15S	ZYQ218	2	12.75	31.75	49.2225	94.38	113.127	495.034	23.8481	791.409
15S	ZYQ219	1	12	23	49.2425	79.5133	92.7567	598.105	17.772	368.577
15S	ZYQ219	2	12	28.375	46.8375	82.6533	91.7567	549.511	19.0076	542.116
15S	ZYQ220	1	11.25	26.125	47.29	82.2033	104.73	549.704	19.6877	390.303
15S	ZYQ220	2	12	24.5	46.35	78.4267	99.4067	580.221	19.4454	384.375
15S	ZYQ221	1	12	25	49.1425	90.05	97.18	536.585	19.4747	501.333
15S	ZYQ221	2	12	25.625	53.6025	91.69	96.0567	530.522	21.058	556.309
15S	ZYQ222	1	11.25	28.625	46.715	85.3833	94.18	566.471	16.0885	426.337
15S	ZYQ222	2	11.75	28.75	45.2525	93.4433	106.717	558.644	18.8067	525
15S	ZYQ223	1	11.75	24.75	46.48	87.4467	103.17	514.482	16.45	357.639
15S	ZYQ223	2	12	24	44.455	82.3433	95.49	552.367	19.0345	463.922
15S	ZYQ224	1	12	25.5	43.4975	82.3567	98.8633	555.125	16.2443	517.341
15S	ZYQ224	2	12	28.375	44.5175	88.4567	100.773	589.372	19.7601	615.891
15S	ZYQ225	1	12.75	27.25	41.905	79.0233	101.01	648.843	18.7248	560.684
15S	ZYQ225	2	12.25	27.125	40.8025	81.5667	101.51	533.537	15.8297	529.268
15S	ZYQ226	1	13	22.125	48.41	83.4633	100.267	522.063	17.214	381.362
15S	ZYQ226	2	14.5	29.5	47.56	84.8567	97.4167	485.994	20.0251	596.04
15S	ZYQ227	1	12.625	33.625	40.755	85.1267	98.7067	551.521	18.5146	703.933
15S	ZYQ227	2	12.5	32.5	43.7875	85.4867	100.36	586.578	17.9598	605.263
15S	ZYQ228	1	11.25	20.25	57.565	91.88	98.7	545.944	21.2496	328.295
15S	ZYQ228	2	10.5	15.5	57.65	100.217	100.547	568.264	28.2955	428.008
15S	ZYQ229	1	11.75	24.25	48.915	85.0467	96.86	469.744	15.0982	395.652
15S	ZYQ229	2	12	27.75	48.7225	93.5167	104.597	496.045	20.3971	650.811
15S	ZYQ230	1	12	23.25	49.7225	86.41	103.433	NA	NA	NA
15S	ZYQ230	2	12	24.5	50.09	80.7367	102.81	536.33	25.955	452.007
15S	ZYQ231	1	12	25.75	44.155	91.7767	105.497	536.585	18.1867	578.462
15S	ZYQ231	2	13.5	24.875	49.515	94.97	106.667	476.079	22.0243	691.624
15S	ZYQ232	1	12.5	22.125	47.145	87.39	95.5667	458.956	14.1781	286.022
15S	ZYQ232	2	12	23.375	48.645	79.73	93.5167	557.947	17.4985	335.512
15S	ZYQ233	1	12	25	46.125	90.14	98.59	448.718	17.7908	303.932
15S	ZYQ233	2	12	21.375	50.9225	93.5533	100.657	467.176	20.935	392.371
15S	ZYQ234	1	11.5	17.25	52.5625	86.1267	95.1	503.788	15.872	225.379
15S	ZYQ234	2	12.5	18.75	55.1	87.4067	97.0467	581.459	22.523	384.232
15S	ZYQ235	1	11	31	48.985	88.84	93.5367	542.683	16.752	506.667
15S	ZYQ235	2	11.75	31.625	43.165	90.8067	100.1	539.336	19.1333	611.232
15S	ZYQ236	1	NA	NA	NA	NA	NA	NA	NA	NA
15S	ZYQ236	2	NA	NA	NA	NA	NA	NA	NA	NA
15S	ZYQ237	1	11.5	29	46.9475	79.17	95.51	554.878	15.6133	448.571
15S	ZYQ237	2	12	35	44.36	83.44	96.37	530.743	14.5913	405.585
15S	ZYQ238	1	12.75	22.625	46.85	77.2	91.9267	615.619	17.1799	358.974
15S	ZYQ238	2	13.5	21.375	51.425	85.1967	99.6233	605.992	19.0527	403.292
15S	ZYQ239	1	NA	NA	NA	NA	NA	NA	NA	NA
15S	ZYQ239	2	NA	NA	NA	NA	NA	NA	NA	NA
15S	ZYQ240	1	12	23.375	46.99	86.28	106.457	545.662	20.0852	429.545
15S	ZYQ240	2	12.25	29.375	49.1575	91.6067	104.947	498.329	26.3205	516.413
15S	ZYQ241	1	13.25	21	48.305	80.8633	91.8733	555.377	16.0359	345.029
15S	ZYQ241	2	12.75	25.125	46.9375	89.9167	110.19	510.339	19.1841	548.46
15S	ZYQ242	1	9.25	25.625	49.775	87.2967	95.2733	649.82	22.8936	523.504
15S	ZYQ242	2	10	25.5	52.035	86.5933	95.74	614.375	24.0715	625.051
15S	ZYQ243	1	11.1429	20	45.63	75.7367	79.5533	397.163	10.0532	158.245
15S	ZYQ243	2	11	22.5	55.715	80.54	85.7733	471.91	12.7914	125.843
15S	ZYQ244	1	12	24.5	41.0725	90.2967	100.203	497.159	15.233	287.587
15S	ZYQ244	2	12	29.625	42.8475	89.9367	96.0133	462.574	15.5747	489.655
15S	ZYQ246	1	11.7143	23.8571	43.8	87.9967	101.42	491.968	16.8253	353.163
15S	ZYQ246	2	10	26.625	49.085	100.25	110.917	601.073	28.2688	723.629
15S	ZYQ247	1	NA	NA	NA	NA	NA	NA	NA	NA
15S	ZYQ247	2	9.25	20.5	48.845	89.3	93.2967	592.818	18.1809	351.365
15S	ZYQ248	1	9.5	17.125	49.4425	93.1567	94.7333	451.613	14.6097	208.7
15S	ZYQ248	2	10	21.5	52.8675	84.1033	94.8767	526.95	17.33	288.066
15S	ZYQ249	1	11.3333	24.5	47.6825	75.33	77.7867	522.989	12.5893	264.368
15S	ZYQ249	2	11.75	27.375	50.42	85.4667	93.2167	560.066	20.6339	582.689
15S	ZYQ250	1	12	25.5	45.9225	81.2333	92.1633	576.089	14.6642	389.366
15S	ZYQ250	2	12.5	29.75	46.4275	83.6033	95.4733	558.067	17.3364	549.808
15S	ZYQ251	1	NA	NA	NA	NA	NA	NA	NA	NA
15S	ZYQ251	2	NA	NA	NA	NA	NA	NA	NA	NA
15S	ZYQ252	1	12.2857	22	45.4	80.2733	92.1267	492.593	13.2222	325.694
15S	ZYQ252	2	12.75	26.375	51.135	88.1867	102.717	545.263	21.0564	657.051
15S	ZYQ253	1	8.25	24.625	43.6375	80.4033	87.6633	494.565	12.8435	293.972
15S	ZYQ253	2	11.75	26	51.43	83.3633	87.8033	574.098	19.2916	458.48
15S	ZYQ254	1	NA	NA	NA	NA	NA	NA	NA	NA
15S	ZYQ254	2	NA	NA	NA	NA	NA	NA	NA	NA
15S	ZYQ255	1	10.75	26.125	53.1925	96.0833	101.597	608.779	29.9923	609.915
15S	ZYQ255	2	11.75	25.5	59.21	98.56	106.507	545.802	30.1831	600.766
15S	ZYQ256	1	NA	NA	NA	NA	NA	NA	NA	NA
15S	ZYQ256	2	NA	NA	NA	NA	NA	NA	NA	NA
15S	ZYQ257	1	12	27.125	50.2175	82.02	97.47	597.818	18.6133	562.249
15S	ZYQ257	2	12.5	29.75	49.3125	80.81	103.637	557.249	20.0148	702.778
15S	ZYQ258	1	NA	NA	NA	NA	NA	NA	NA	NA
15S	ZYQ258	2	NA	NA	NA	NA	NA	NA	NA	NA
15S	ZYQ259	1	11.75	26	50.3525	93.61	92.4367	775.908	30.3368	713.643
15S	ZYQ259	2	12.5	25.5	53.3525	93.44	91.4367	563.851	23.1848	612.5
15S	ZYQ260	1	12	27.75	46.6125	84.56	88.55	550.038	15.934	392.096
15S	ZYQ260	2	12	25.375	45.285	84.9033	91.8767	617.779	17.9626	493.957
15S	ZYQ261	1	NA	NA	NA	NA	NA	NA	NA	NA
15S	ZYQ261	2	NA	NA	NA	NA	NA	NA	NA	NA
15S	ZYQ262	1	12.75	26	42.9425	84.1267	87.3633	595.098	16.5667	455.128
15S	ZYQ262	2	12	28.125	43.56	86.9667	90.2233	515.139	13.7023	343.295
15S	ZYQ263	1	11.75	14.5	50.755	89.66	96.6333	598.602	22.9634	367.073
15S	ZYQ263	2	10.5	14.25	49.805	91.9	96.98	508.396	19.6733	300.524
15S	ZYQ265	1	12.75	21.25	53.39	86.44	99.6633	597.818	25.6048	576.305
15S	ZYQ265	2	13	22	51.5025	95.26	110.95	530.653	25.422	665.946
15S	ZYQ266	1	11	25.5	44.8775	81.31	86.6133	541.667	15.5361	225
15S	ZYQ266	2	10.25	26	48	77.87	85.4433	552.148	15.1775	333.721
15S	ZYQ267	1	12.5	26.125	47.2225	83.3733	97.4033	527.608	16.9789	448.519
15S	ZYQ267	2	12	27	44.335	81.4367	96.81	542.479	17.0894	448.417
15S	ZYQ268	1	12.25	29.5	50.135	79.55	92.3533	533.537	18.0966	607.197
15S	ZYQ268	2	12	29.875	48.6075	85.8767	96.9067	542.897	17.9899	584.016
15S	ZYQ269	1	13	24.875	55.3125	89.1733	96.04	585.589	25.6098	515.752
15S	ZYQ269	2	14	23.125	52.6025	87.9733	93.6433	575.069	22.4028	461.078
15S	ZYQ270	1	13.3333	25.3333	53.68	88.1633	102.403	452.007	18.7668	122.164
15S	ZYQ270	2	12.75	26.5	48.805	89.3167	108.56	473.621	22.5298	586.453
15S	ZYQ271	1	12	27.25	53.2425	88.42	104.013	480.183	22.6333	598.889
15S	ZYQ271	2	11.25	25.25	55.7275	97.7833	106.227	476.079	24.5993	617.436
15S	ZYQ272	1	12.5	28.75	49.1075	92.2333	103.833	441.194	18.034	486.859
15S	ZYQ272	2	12.25	31.125	52.8975	101.03	105.27	513.128	22.3872	685.974
15S	ZYQ273	1	12.5	24.25	54.03	89.21	100.08	524.39	21.992	517.333
15S	ZYQ273	2	12	24	49.7025	91.9467	109.417	487.142	19.7116	471.739
15S	ZYQ274	1	12	23.75	53.29	80.8	90.2267	666.921	20.7083	435.965
15S	ZYQ274	2	11.75	26	52.6475	85.82	92.51	648.613	24.8614	579.521
15S	ZYQ275	1	12.25	24.5	49.1675	80.4233	99.31	631.82	18.6175	518.86
15S	ZYQ275	2	12.5	25.75	48.525	88.3	101.597	592.818	19.9329	551.267
15S	ZYQ276	1	12	22.5	44.7725	77.9667	88.49	489.871	12.0792	241.713
15S	ZYQ276	2	12.25	31.25	48.04	86.73	92.67	593.52	17.5677	588.166
15S	ZYQ277	1	NA	NA	NA	NA	NA	NA	NA	NA
15S	ZYQ277	2	NA	NA	NA	NA	NA	NA	NA	NA
15S	ZYQ278	1	11.25	25.875	43.41	81.4	84.9433	589.182	14.1231	415.133
15S	ZYQ278	2	12	28.125	47.395	88.42	94.4267	618.122	23.265	728.455
15S	ZYQ279	1	NA	NA	NA	NA	NA	NA	NA	NA
15S	ZYQ279	2	NA	NA	NA	NA	NA	NA	NA	NA
15S	ZYQ280	1	12.25	25	50.15	81.6	98.7033	461.394	14.0343	326.271
15S	ZYQ280	2	12	26	48.8125	86.5433	95.1	536.731	14.6567	363.273
15S	ZYQ281	1	NA	NA	NA	NA	NA	NA	NA	NA
15S	ZYQ281	2	NA	NA	NA	NA	NA	NA	NA	NA
15S	ZYQ282	1	12.25	21.75	49.02	81.23	92.5667	568.264	16.8911	396.943
15S	ZYQ282	2	13.5	22.875	55.3875	82.4233	90.92	545.526	17.7176	380.15
15S	ZYQ283	1	12.5	22.625	52.795	NA	NA	NA	NA	NA
15S	ZYQ283	2	14	23.25	52.565	85.89	102.21	524.693	20.9201	616.206
15S	ZYQ284	1	11.25	25.5	46.5175	87.95	99.7	542.683	17.1627	386.667
15S	ZYQ284	2	13.75	31.25	42.8125	92.5533	101.753	518.633	19.9024	693.482
15S	ZYQ285	1	12	27.75	42.0775	84.75	91.6567	471.101	13.9131	310.284
15S	ZYQ285	2	12.25	35.125	44.9325	91.7433	102.72	508.396	19.3997	632.81
15S	ZYQ286	1	10	24.75	52.125	88.4067	96.6667	558.067	21.6866	375.479
15S	ZYQ286	2	11	25.625	55.7575	89.1767	99.5367	567.858	22.3727	537.622
15S	ZYQ287	1	13.5	24.625	42.75	79.8767	93.9767	558.067	16.4701	416.667
15S	ZYQ287	2	13.5	28.375	44.5525	89.5633	108.39	539.336	21.0304	722.826
15S	ZYQ288	1	10.75	20.125	49.4125	82.4167	95.4667	NA	NA	NA
15S	ZYQ288	2	11.5	26.25	57.095	93.04	100.78	565.961	24.6586	670.35
15S	ZYQ289	1	12	23.8333	50.745	78.8567	95.6967	494.565	13.8022	168.025
15S	ZYQ289	2	11.75	25.625	45.28	83.5733	89.73	539.74	16.2384	385.271
15S	ZYQ290	1	12	22.625	42.0625	83.5467	90.6933	405.263	11.4947	274.641
15S	ZYQ290	2	12	26.75	42.3675	89.98	99.2133	504.54	17.4848	451.957
15S	ZYQ292	1	10	21.25	43.0275	88.7433	96.33	453.813	12.7985	238.697
15S	ZYQ292	2	11.75	23.25	44.4125	87.7133	100.313	499.216	16.2515	360.234
15S	ZYQ293	1	12	23	46.595	88.2167	94.87	569.989	17.7739	447.205
15S	ZYQ293	2	12.5	32	47.52	91.87	112.91	523.36	21.5277	706.994
15S	ZYQ294	1	9	23.25	49.775	92.3967	92.6	502.762	14.2991	193.37
15S	ZYQ294	2	10.5	24.75	54.1425	90.1467	104.617	545.526	20.8768	409.644
15S	ZYQ295	1	10	24.5	51.2025	93.8433	100.257	539.813	22.6855	269.02
15S	ZYQ295	2	11	26.875	58.0825	97.1367	97.1267	548.78	25.6427	565.333
15S	ZYQ296	1	12	21.625	44.5525	84.85	97.5167	565.295	16.5528	283.333
15S	ZYQ296	2	12	26.25	50.63	98.7867	113.627	579.797	22.9179	687.861
15S	ZYQ297	1	11.25	25	55.78	89.3067	92.55	566.471	22.449	489.712
15S	ZYQ297	2	12	23.25	55.1425	96.0633	105.19	572.105	25.2394	590.361
15S	ZYQ298	1	12	25	47.0775	88.08	105.55	521.68	20.2015	383.704
15S	ZYQ298	2	12.75	24	48.5	92.9633	110.67	505.456	21.4396	567.368
15S	ZYQ299	1	14	23.75	40.2525	81.7167	86.5433	666.071	12.4692	273.461
15S	ZYQ299	2	13.5	31	44.83	83.4033	96.12	557.516	15.7303	534.831
15S	ZYQ300	1	13.75	28	39.3225	76.81	90.7133	478.533	10.7045	291.065
15S	ZYQ300	2	14.25	27.25	43.8075	80.78	97.0367	533.537	17.6877	565.58
15S	ZYQ301	1	11.75	27.375	47.58	90.9267	103.133	530.621	18.5672	530.419
15S	ZYQ301	2	13	29.875	48.79	89.3267	101.617	487.495	20.891	735.77
15S	ZYQ302	1	12.25	22	47.9325	81.14	88.4867	459.413	16.1496	257.916
15S	ZYQ302	2	12	24.875	52.6275	89.41	95.9567	596.501	21.8116	304.348
15S	ZYQ303	1	11.75	24.125	46.94	82.5933	91.1333	598.301	17.0428	401.927
15S	ZYQ303	2	11.75	26.125	39.835	84.0333	92.2533	550.935	17.117	471.739
15S	ZYQ304	1	NA	NA	NA	NA	NA	NA	NA	NA
15S	ZYQ304	2	NA	NA	NA	NA	NA	NA	NA	NA
15S	ZYQ305	1	11.25	23.25	48.1875	81.4233	104.68	539.531	17.112	361.798
15S	ZYQ305	2	13.5	23.25	50.265	82.1067	103.857	552.148	17.0469	371.705
15S	ZYQ306	1	12	26.25	47.65	82.8533	96.71	576.465	17.787	522.989
15S	ZYQ306	2	NA	NA	NA	83.58	96.37	NA	NA	NA
15S	ZYQ307	1	12.75	26.25	45.6875	82.6333	91.6033	555.377	15.7793	324.756
15S	ZYQ307	2	13.25	30.125	48.6375	82.49	103.58	533.537	16.792	531.034
15S	ZYQ308	1	11	29.5	44.5675	87.9633	94.9067	579.797	18.2405	520.617
15S	ZYQ308	2	12.25	30.125	49.13	90.4233	100.843	569.505	19.6603	639.7
15S	ZYQ309	1	14	26.3333	46.0375	77.4967	99.0567	464.345	11.2441	378.109
15S	ZYQ309	2	14	26.125	49.0225	76.7667	91.37	586.578	16.5489	529.435
15S	ZYQ310	1	12	31.75	42.6075	88.23	93.6533	536.517	15.8093	516.201
15S	ZYQ310	2	12.5	30.375	48.5725	93.35	102.613	463.266	17.1711	746.667
15S	ZYQ311	1	11	24.25	54.86	91.21	101.087	510.084	18.2256	361.538
15S	ZYQ311	2	12	24.5	52.9325	89.5333	97.4033	583.87	22.2415	487.212
15S	ZYQ313	1	14	24.625	40.7475	80.11	89.5133	568.68	14.2571	360.479
15S	ZYQ313	2	13.75	24.125	41.79	81.8533	96.31	566.694	15.9985	398.117
15S	ZYQ314	1	NA	NA	NA	NA	NA	NA	NA	NA
15S	ZYQ314	2	NA	NA	NA	NA	NA	NA	NA	NA
15S	ZYQ315	1	NA	NA	NA	NA	NA	NA	NA	NA
15S	ZYQ315	2	NA	NA	NA	NA	NA	NA	NA	NA
15S	ZYQ317	1	12.5	15.25	58.1375	92.82	105.577	NA	24.2522	275.648
15S	ZYQ317	2	12	17.8	60.2875	95.58	119.603	464.223	26.1187	360.384
15S	ZYQ319	1	13	24	48.845	89.1333	98.19	NA	NA	NA
15S	ZYQ319	2	13.5	25.875	44.525	88.5633	93.2833	567.858	19.7255	554.492
15S	ZYQ321	1	NA	NA	NA	NA	NA	NA	NA	NA
15S	ZYQ321	2	NA	NA	NA	NA	NA	NA	NA	NA
15S	ZYQ323	1	NA	NA	NA	NA	NA	NA	NA	NA
15S	ZYQ323	2	NA	NA	NA	NA	NA	NA	NA	NA
15S	ZYQ324	1	NA	NA	NA	NA	NA	NA	NA	NA
15S	ZYQ324	2	NA	NA	NA	NA	NA	NA	NA	NA
15S	ZYQ325	1	NA	NA	NA	NA	NA	NA	NA	NA
15S	ZYQ325	2	NA	NA	NA	NA	NA	NA	NA	NA
15S	ZYQ326	1	NA	NA	NA	NA	NA	NA	NA	NA
15S	ZYQ326	2	NA	NA	NA	NA	NA	NA	NA	NA
15S	ZYQ327	1	NA	NA	NA	NA	NA	NA	NA	NA
15S	ZYQ327	2	NA	NA	NA	NA	NA	NA	NA	NA
15S	ZYQ328	1	NA	NA	NA	NA	NA	NA	NA	NA
15S	ZYQ328	2	NA	NA	NA	NA	NA	NA	NA	NA
15S	ZYQ329	1	NA	NA	NA	NA	NA	NA	NA	NA
15S	ZYQ329	2	NA	NA	NA	NA	NA	NA	NA	NA
15S	ZYQ330	1	NA	NA	NA	NA	NA	NA	NA	NA
15S	ZYQ330	2	NA	NA	NA	NA	NA	NA	NA	NA
15S	ZYQ331	1	NA	NA	NA	NA	NA	NA	NA	NA
15S	ZYQ331	2	NA	NA	NA	NA	NA	NA	NA	NA
15S	ZYQ332	1	NA	NA	NA	NA	NA	NA	NA	NA
15S	ZYQ332	2	NA	NA	NA	NA	NA	NA	NA	NA
15S	ZYQ333	1	13.25	25.75	43.1825	86.1467	95.12	569.106	18.256	516.444
15S	ZYQ333	2	14.25	32	44.68	91.12	110.73	521.68	21.3889	681.852
15S	ZYQ334	1	14.5	24.5	52.675	75.23	82.8067	459.22	12.9723	328.901
15S	ZYQ334	2	13.75	21.5	49.525	75.9467	82.06	566.883	16.8671	361.667
15S	ZYQ335	1	12	27.625	44.52	91.25	100.17	557.026	21.543	551.782
15S	ZYQ335	2	12	30.5	45.71	95.35	102.923	530.522	21.725	624.859
15S	ZYQ336	1	12	17	62.2375	84.7933	94.0267	398.374	13.893	286.829
15S	ZYQ336	2	13.5	25.375	50.8725	94.7167	101.14	492.039	20.3544	523.704
15S	ZYQ337	1	11.6	23.2	45.9875	78.5133	89.7733	461.676	10.7907	74.8663
15S	ZYQ337	2	12.25	21.5	52.1425	84.3967	91.66	627.31	22.6319	347.879
15S	ZYQ338	1	12	25.25	46.8875	81.27	86.4867	527.404	15.0057	305.747
15S	ZYQ338	2	12	28.5	51.605	85.8333	91.0833	592.818	19.6346	530.041
15S	ZYQ339	1	11.75	29.5	45.5175	86.1333	94.7567	589.182	18.3775	521.472
15S	ZYQ339	2	10.25	27.875	45.1075	92.1567	101.71	542.58	20.122	529.944
15S	ZYQ340	1	10.25	25.625	48.9675	89.8667	101.307	546.24	19.4833	476.19
15S	ZYQ340	2	13.5	25.25	50.6925	87.9433	104.347	486.541	19.6266	498.1
15S	ZYQ341	1	11.5	22.625	56.125	84.68	97.9233	577.998	21.4694	477.778
15S	ZYQ341	2	12.25	24.5	58.6275	94.9833	103.55	584.962	26.1502	598.795
15S	ZYQ342	1	10	24.5	51.6475	93.3067	111.113	640.244	24.1884	454.624
15S	ZYQ342	2	11.25	25.125	48.095	91.5133	98.38	602.582	23.0533	444.706
15S	ZYQ343	1	11.6	21	64.54	89.8667	94.2533	NA	22.5938	223.133
15S	ZYQ343	2	12.75	25.125	52.875	89.96	96.8533	601.441	20.6945	509.091
15S	ZYQ344	1	12	25.875	47.9175	80.8633	96.3933	550.935	19.7674	497.101
15S	ZYQ344	2	11.75	26.875	48.5325	91.1	96.8367	513.983	20.3208	547.295
15S	ZYQ345	1	12.25	28.125	46.7975	85.3367	90.4133	545.944	15.8504	377.132
15S	ZYQ345	2	11.5	30.875	47.2575	95.18	99.9667	545.01	22.7839	469.176
15S	ZYQ346	1	14	23	43.08	75.12	91.8167	432.99	11.9265	137.113
15S	ZYQ346	2	14.25	25.75	40.845	85.2167	110.02	502.809	14.7037	412.914
15S	ZYQ347	1	12.25	23.125	46.455	85.6867	94.3833	488.827	14.0782	286.778
15S	ZYQ347	2	12	26.125	50.7275	89.06	97.32	594.974	22.4848	622.222
15S	ZYQ348	1	10.5	22	51.57	85.5767	89.5333	558.644	16.9537	277.255
15S	ZYQ348	2	11.75	25.125	54.05	88.42	105.48	601.441	22.8808	500.606
15S	ZYQ349	1	12.25	26.125	45.3675	81.2733	96.21	571.646	15.9472	442.308
15S	ZYQ349	2	12	28.75	47.215	89.5867	96.67	536.452	20.6379	634.973
15S	ZYQ350	1	12	23.25	48.375	NA	NA	NA	NA	NA
15S	ZYQ350	2	12	24.375	55.5625	NA	NA	NA	NA	NA
15S	ZYQ351	1	12	23	55.685	82.4867	94.4733	472.393	17.9252	289.877
15S	ZYQ351	2	13.75	24.375	48.4825	85.4767	98.2733	509.006	22.5958	458.621
15S	ZYQ352	1	12	16.2	55.475	79.2633	96.08	562.29	16.9341	540.918
15S	ZYQ352	2	12	18.75	60.22	93.3833	100.747	672.996	32.4574	575.566
15S	ZYQ353	1	11.5	22.375	55.685	85.4933	90.3433	562.639	18.5535	299.798
15S	ZYQ353	2	11.75	20.25	54.88	88.41	91.3467	545.802	20.0559	382.184
15S	ZYQ354	1	NA	NA	NA	NA	NA	NA	NA	NA
15S	ZYQ354	2	11.5	22.875	59.9975	89.9233	98.2733	548.957	23.9915	326.397
15S	ZYQ355	1	11	24.875	47.6325	90.5	95.6833	574.098	20.9263	443.47
15S	ZYQ355	2	11.25	31.375	50.9725	92.99	100.29	473.65	22.7048	580.952
15S	ZYQ356	1	12.75	24.5	42.4025	77.7333	87.2433	489.321	12.9635	293.923
15S	ZYQ356	2	12	27	43.72	84.5867	91.54	550.106	16.1768	437.681
15S	ZYQ357	1	11.5	25.125	40.53	79.0533	90.79	NA	NA	NA
15S	ZYQ357	2	12	24.75	41.18	78.5067	83.0233	585.366	14.968	341.538
15S	ZYQ358	1	12	19.25	51.385	91.3367	100.827	524.066	23.4548	392.11
15S	ZYQ358	2	11.75	20	56.965	96.2533	115.75	561.95	27.4256	317.16
15S	ZYQ359	1	11.75	23.625	52.1925	84.5033	99.3367	524.655	21.0249	389.349
15S	ZYQ359	2	11.5	25.125	67.7925	89.5267	95.5133	616.685	25.0455	524.242
15S	ZYQ360	1	12	25.625	46.63	83.4767	94.6533	558.067	17.8621	354.023
15S	ZYQ360	2	12.75	24.75	50.9075	81.3333	91.2533	589.873	21.1304	481.159
15S	ZYQ361	1	11.75	24	44.22	83.9067	87.1	527.03	13.4537	335.772
15S	ZYQ361	2	11.75	27.125	46.4425	93.4667	97.24	577.475	21.7988	598.431
15S	ZYQ362	1	12.75	32.25	47.1875	80.8133	95.9467	569.505	15.2427	542.697
15S	ZYQ362	2	12	32.875	44.275	85.37	98.3067	605.299	18.1782	649.513
15S	ZYQ363	1	12	24.875	43.935	87.6033	99.7867	578.534	20.2072	451.807
15S	ZYQ363	2	12	25.25	45.2025	87.3833	98.3567	587.566	19.7949	502.11
15S	ZYQ364	1	10.75	25.25	47.78	NA	NA	NA	NA	NA
15S	ZYQ364	2	NA	NA	NA	72.3833	81.3167	NA	10.132	432.99
15S	ZYQ365	1	12.75	23.125	51.8475	90.2433	94.43	561.95	18.3684	444.576
15S	ZYQ365	2	12.5	25	52.0875	92.45	100.207	584.35	19.5556	466.667
15S	ZYQ366	1	11.5	24	54.5825	90.89	98.6733	563.511	21.8783	498.127
15S	ZYQ366	2	11.25	26.25	51.5575	93.5	102.373	500.871	20.8476	507.143
15S	ZYQ367	1	12	25.5	55.4075	81.08	98.4367	545.802	21.0858	512.261
15S	ZYQ367	2	13.25	27.75	58.335	84.57	102.77	533.537	23.0144	585.926
15S	ZYQ368	1	10	24	43.7275	87.7267	99.5133	552.148	18.2705	382.558
15S	ZYQ368	2	10.5	23.875	49.265	94.26	111.627	542.683	19.5947	418.667
15X	ZYQ001	1	12.25	21.5	54.894	92.3967	105.057	629.857	18.4119	577.178
15X	ZYQ001	2	12	24.75	54.582	86.66	100.86	618.895	24.8549	644
15X	ZYQ002	1	12.25	29.25	50.166	95.1333	113.833	558.549	25.3983	816.062
15X	ZYQ002	2	12.75	26.75	50.108	92.9233	114.413	592.247	23.5195	784.769
15X	ZYQ003	1	12	25.5	58.694	98.6433	114.287	589.4	27.9207	788.9
15X	ZYQ003	2	11.75	25.25	55.792	98.8267	108.86	714	31.3717	828.625
15X	ZYQ004	1	12	25.875	50.068	87.5533	110.7	555.532	21.8514	608.404
15X	ZYQ004	2	13	28.5	52.546	90.5267	112.72	572.174	23.7822	731.196
15X	ZYQ005	1	12.25	25.625	48.582	93.08	107.83	552.143	22.7119	590.714
15X	ZYQ005	2	12.75	25.625	58.222	89.64	108.207	645.114	25.7939	743.75
15X	ZYQ006	1	12.75	34.25	47.706	86.1767	107.44	696.763	21.5017	777.688
15X	ZYQ006	2	12	30.75	46.184	84.17	104.297	640.523	21.2889	665.833
15X	ZYQ007	1	10.75	22.375	53.838	94.66	110.75	625.373	30.5682	661.06
15X	ZYQ007	2	11.5	23	51.112	93.6233	98.88	698.039	31.5833	635
15X	ZYQ008	1	12	23.375	48.024	98.1733	115.547	616.596	26.6844	665
15X	ZYQ008	2	12	22	50.93	96.8133	116.303	549.756	24.4351	580.488
15X	ZYQ009	1	12	31	48.922	99.6133	120.45	690.61	30.8199	1075.61
15X	ZYQ009	2	12.75	31	47.476	94.8633	125.57	608.696	26.2957	1006.63
15X	ZYQ010	1	12	20.875	54.206	106.49	116.57	631.228	34.154	797.427
15X	ZYQ010	2	12	22.25	50.516	102.937	117.08	555.223	33.7687	553.672
15X	ZYQ011	1	10.75	23.25	57.208	102.627	116.697	645.325	33.6939	776.213
15X	ZYQ011	2	11	22.75	57.488	102.873	115.167	594.054	30.6688	745.405
15X	ZYQ012	1	14	22.125	68.508	94.3067	117.193	625.65	32.4716	785.424
15X	ZYQ012	2	13.25	19.75	56.872	91.55	114.49	643.837	29.8667	682.093
15X	ZYQ013	1	13.75	30.625	53.82	95.4	116.293	635.269	26.886	1036.45
15X	ZYQ013	2	12.75	29.5	52.66	90.9133	108.51	712.805	29.6134	1035.49
15X	ZYQ014	1	12.25	27	56.42	85.4067	101.223	736.185	30.199	844.242
15X	ZYQ014	2	12	29.5	52.1	86.2167	97.1467	632.946	21.7877	648.28
15X	ZYQ015	1	11.75	24.5	52.578	93.9233	107.847	632.36	27.5386	695.281
15X	ZYQ015	2	10.75	22.75	50.388	97.1667	106.437	879.403	38.4319	889.558
15X	ZYQ016	1	11.5	22.625	54.72	105.903	124.5	563.027	32.0688	763.568
15X	ZYQ016	2	11	21.75	54.384	102.437	119.26	544.444	27.8937	664.222
15X	ZYQ017	1	12	24.5	48.624	102.033	112.87	607.458	26.8847	706.591
15X	ZYQ017	2	12.25	26.25	48.78	99.88	112.047	641.6	25.7307	782.4
15X	ZYQ018	1	9	27.875	48.9	101.383	104.883	663.688	17.1426	659.241
15X	ZYQ018	2	10	27.25	51.23	99.09	99.2333	585.419	23.7484	457.127
15X	ZYQ019	1	13.25	27.625	58.108	93.3967	111.863	622.308	25.5667	800
15X	ZYQ019	2	12.5	30.5	51.892	89.47	107.473	624.068	24.6463	808.362
15X	ZYQ020	1	12.25	28.125	51.12	92.51	110.533	598.043	22.9174	741.087
15X	ZYQ020	2	12	25.375	50.814	86.9067	100.577	473.945	17.8661	533.67
15X	ZYQ021	1	12.75	25.125	57.774	96.2433	113.36	676.118	31.6702	788.118
15X	ZYQ021	2	13	23.375	63.426	96.4233	113.943	636.723	30.0249	784.633
15X	ZYQ022	1	12	30.25	47.336	94.5767	110.65	705.882	28.4167	832
15X	ZYQ022	2	11.75	27.125	48.438	96.1	111.483	652.235	25.5514	731.294
15X	ZYQ024	1	12.5	23.5	47.344	88.0067	104.39	601.481	21.8889	637.778
15X	ZYQ024	2	12	26.375	50.468	91.81	105.277	649.379	22.98	708.701
15X	ZYQ025	1	13.5	28.125	47.452	89.5567	114.723	724.706	27.7194	939.739
15X	ZYQ025	2	11.5	29.375	52.482	91.78	112.44	609.231	23.6538	794.615
15X	ZYQ026	1	12	31	62.446	88.2633	111.36	654.124	21.8542	754.576
15X	ZYQ026	2	12	31.75	52.836	84.8433	99.4833	617.647	19.8071	692.513
15X	ZYQ027	1	12	32	53.748	90.1367	110.61	695.808	28.3158	927.186
15X	ZYQ027	2	12.75	30.25	50.086	94.17	115.907	575.635	23.8971	850.66
15X	ZYQ028	1	12	28.25	48.466	87.2833	97.5467	647.911	21.7246	680.87
15X	ZYQ028	2	12.5	27.75	50.372	85.79	87.77	650.69	19.6	630.864
15X	ZYQ029	1	12	20.875	59.858	88.7167	96.0233	653.928	25.8331	485.987
15X	ZYQ029	2	11.75	20.875	62.2	90.1367	95.8433	577.255	23.9333	303.2
15X	ZYQ030	1	12	19.75	54.962	85.3233	99.0967	656.671	24.6754	384.314
15X	ZYQ030	2	13.25	20.625	54.456	82.2433	113.793	500.577	18.884	420
15X	ZYQ031	1	12	27.25	48.504	89.2	104.81	563.939	20.9011	550.87
15X	ZYQ031	2	12	21.25	48.788	85.41	85.0833	546.052	21.9863	502.486
15X	ZYQ032	1	12.75	24.625	50.428	92.8133	113.43	766.573	33.1007	939.86
15X	ZYQ032	2	13.25	25.25	57.608	93.0367	115.763	680.129	30.8512	903.226
15X	ZYQ033	1	12.75	26	47.302	89.18	98.87	590.567	19.8472	616.757
15X	ZYQ033	2	12	31	50.816	88.6967	97.1067	545.659	18.6963	583.902
15X	ZYQ034	1	12	19.625	50.754	91.9533	106.15	679.912	27.0172	572.98
15X	ZYQ034	2	12	22.25	51.462	92.3967	109.1	650.69	24.4827	519.383
15X	ZYQ035	1	12	37.25	50.412	87.78	102.323	646.816	19.3263	713.296
15X	ZYQ035	2	12.25	34	47.414	85.7633	97.4933	807.333	25.6667	919.333
15X	ZYQ036	1	10.5	32.75	53.358	90.0033	101.85	622.652	21.6523	660.552
15X	ZYQ036	2	10.5	30.875	54.032	85.6933	102.753	597.749	22.9026	630.414
15X	ZYQ037	1	12	27.125	56.142	91.9067	102.98	589.896	23.7222	665
15X	ZYQ037	2	11.75	29.75	50.618	92.4833	106.633	599.896	30.0625	675.337
15X	ZYQ038	1	12.5	30.875	52.646	90.3867	98.3033	637.692	32.4333	762.308
15X	ZYQ038	2	12.25	29.875	56.728	90.65	101.753	657.841	24.5398	754.091
15X	ZYQ039	1	10.5	20.75	59.844	100.47	105.777	764.561	40.7452	707.259
15X	ZYQ039	2	11.25	22.75	62.478	103.367	106.593	571.107	31.213	531.034
15X	ZYQ040	1	9.75	22.25	50.394	104.003	108.503	537.149	28.5978	564.541
15X	ZYQ040	2	9.5	23.625	55.64	99.67	107.393	634.581	30.0061	620
15X	ZYQ041	1	10.125	9.625	75.976	100.653	101.747	592.363	36.7224	349.079
15X	ZYQ041	2	11	11.5	68.152	99.0733	103.673	486.36	27.8504	279.239
15X	ZYQ042	1	12	20	61.768	95.4167	109.307	586.883	30.7812	595.402
15X	ZYQ042	2	11	22.375	56.342	91.8833	104.43	612.24	29.7507	638.909
15X	ZYQ044	1	7.75	9	66.636	93.0167	98.6367	536.471	25.2933	192
15X	ZYQ044	2	10.5	17.75	72.236	96.46	96.4767	637.004	31.2278	336.538
15X	ZYQ045	1	11.75	26.375	66.568	96.07	101.957	627.451	29.1306	684.167
15X	ZYQ045	2	12	28.375	52.662	93.77	106.99	634.023	24.9238	722.529
15X	ZYQ046	1	10	24.25	51.788	89.8667	101.527	684.444	31.6524	711.2
15X	ZYQ046	2	10	24	58.316	93.1967	102.06	555.404	27.6446	547.791
15X	ZYQ047	1	13	26.375	51.414	89.4067	102.817	762.76	28.6198	819.695
15X	ZYQ047	2	12.75	25.75	46.518	91.4433	106.44	528.898	19.8101	579.058
15X	ZYQ048	1	12.25	27.375	56.608	89.69	102.887	550.854	20.8851	625.427
15X	ZYQ048	2	13	27.625	60.854	92.2633	110.287	758.095	26.7238	886.667
15X	ZYQ049	1	12	27	49.79	97.3267	111.117	660.97	25.8929	769.576
15X	ZYQ049	2	12.25	27.125	47.548	92.7167	104.333	667.108	26.2851	790.241
15X	ZYQ050	1	14	20.5	50.36	85.17	110.523	704.712	27.6657	774.179
15X	ZYQ050	2	12.25	24.625	51.458	93.9767	107.267	590.769	25.0385	633.077
15X	ZYQ051	1	14.5	23.875	50.596	82.4867	109.057	502.045	18.9437	532.299
15X	ZYQ051	2	13.25	22.125	52.846	87.38	114.15	823.529	31.8006	834.068
15X	ZYQ052	1	10	21.5	59.792	91.01	92.9567	647.911	30.9217	612.174
15X	ZYQ052	2	11.25	20.625	58.83	93.72	102.56	677.984	32.6009	600.403
15X	ZYQ053	1	11	29.125	48.634	91.8933	102.383	811.052	29.9798	838.939
15X	ZYQ053	2	10.75	32.75	44.658	88.52	106.047	758.947	25.1202	845.526
15X	ZYQ054	1	11.75	28	49.83	99.3767	107.36	685.576	29.318	762.788
15X	ZYQ054	2	9	20.375	51.116	97.3033	110.227	734.717	33.8093	901.471
15X	ZYQ055	1	12.75	22.25	50.698	88.6267	105.023	672.197	22.4688	621.026
15X	ZYQ055	2	13.75	22.125	45.446	83.1467	110.123	726.978	26.7995	719.31
15X	ZYQ056	1	12.25	20.25	56.568	98.5333	103.743	601.921	31.235	665.198
15X	ZYQ056	2	12.5	18.5	65.248	91.7567	101.183	654.6	31.5718	572.564
15X	ZYQ057	1	13	18.5	65.102	96.5167	105.277	706.431	35.6364	672.587
15X	ZYQ057	2	14.75	18	55.218	97.0033	108.267	580.939	27.9484	537.209
15X	ZYQ058	1	13	23.375	61.74	104.71	124.22	590.847	31.9073	795.706
15X	ZYQ058	2	12	24.25	49.588	103.923	118.89	589.6	29.9307	756.8
15X	ZYQ059	1	12	26.75	48.554	92.0833	108.733	697.391	26.6087	738.261
15X	ZYQ059	2	11.75	23.25	50.796	91.9567	105.93	578.607	24.5657	590.18
15X	ZYQ060	1	13.25	28.875	52.67	89.8367	113.18	735	30.1123	1093.29
15X	ZYQ060	2	14	31.875	48.958	86.5433	115.14	639.096	23.858	904.859
15X	ZYQ061	1	10.25	20.375	58.544	97.8433	109.68	598.333	32.4012	772.305
15X	ZYQ061	2	11	17.625	81.836	97.5433	107.707	592.015	30.5161	434.806
15X	ZYQ062	1	NA	NA	NA	NA	NA	NA	NA	NA
15X	ZYQ062	2	NA	NA	NA	NA	NA	NA	NA	NA
15X	ZYQ063	1	12	25.125	50.648	93.87	106.767	900.585	38.017	935.789
15X	ZYQ063	2	12	25.625	51.314	93.79	105.427	685.377	27.6797	726.536
15X	ZYQ064	1	13.75	22.5	49.316	80.5333	98.9767	832.68	23.5978	694.167
15X	ZYQ064	2	15.25	23.875	41.538	79.1233	108.707	533.937	15.0128	508.462
15X	ZYQ065	1	15.75	25.625	51.146	84.4133	110.217	685.488	23.8398	763.171
15X	ZYQ065	2	14.25	24.25	50.536	83.75	106.057	562.963	21.9679	627.407
15X	ZYQ066	1	12	25.375	49.642	96.0733	107.697	552.249	26.6988	672.824
15X	ZYQ066	2	12	25.625	47.572	99.4967	112.403	609.235	28.4516	725.29
15X	ZYQ067	1	11	25.875	49.602	99.7167	105.43	693.498	34.6715	774.605
15X	ZYQ067	2	10	25.75	56.244	102.5	106.9	634.503	30.2214	670.526
15X	ZYQ069	1	9.75	23.25	53.806	99.0267	99.42	525.149	23.9395	431.413
15X	ZYQ069	2	9.75	21.75	58.102	92.7033	93.9033	459.384	20.5476	385.714
15X	ZYQ070	1	12.25	25.125	56.352	90.39	100.11	672.549	24.8704	598.5
15X	ZYQ070	2	12.25	25.125	50.59	83.9467	99.7867	576.021	20.4415	562.295
15X	ZYQ071	1	12.25	28.75	46.11	92.63	102.11	750.506	26.3135	842.658
15X	ZYQ071	2	12	32.875	44.116	86.6433	100.69	599.581	20.9169	645.026
15X	ZYQ072	1	NA	NA	NA	NA	NA	NA	NA	NA
15X	ZYQ072	2	NA	NA	NA	NA	NA	NA	NA	NA
15X	ZYQ073	1	NA	NA	NA	NA	NA	NA	NA	NA
15X	ZYQ073	2	NA	NA	NA	NA	NA	NA	NA	NA
15X	ZYQ074	1	12.5	21	59.102	89.99	109.817	863.415	37.5926	822.051
15X	ZYQ074	2	13.75	20.375	61.484	89.1267	106.48	577.747	26.3504	529.07
15X	ZYQ075	1	12	30.75	52.662	93.9467	106.96	631.591	23.8981	809.773
15X	ZYQ075	2	12	29.25	53.456	94.0133	108.65	670.178	26.0947	915.385
15X	ZYQ076	1	10	31.5	46.938	92.0733	108.08	653.882	24.9776	692.588
15X	ZYQ076	2	11	25.625	47.61	89.4	107.657	590	21.3744	635.385
15X	ZYQ077	1	12	27.75	51.902	93.23	117.473	619.111	28.0959	794.111
15X	ZYQ077	2	12	25.5	52.19	93.7067	109.717	615.2	27.48	759.2
15X	ZYQ078	1	11.75	10.75	58.804	85.4333	99.2233	600.998	24.2032	248.521
15X	ZYQ078	2	11	14.375	56.026	92.87	105.17	621.781	26.2064	306.145
15X	ZYQ079	1	12	20.625	55.114	99.34	106.457	693.293	30.7944	779.641
15X	ZYQ079	2	11.5	22	54.394	92.5067	96.6633	663.102	35.8879	684.545
15X	ZYQ080	1	12	17	59.822	93.4633	107.857	655.062	23.7136	466.667
15X	ZYQ080	2	13.25	17.75	58.624	92.8	105.857	658.824	31.994	634.345
15X	ZYQ081	1	NA	NA	NA	NA	NA	NA	NA	NA
15X	ZYQ081	2	NA	NA	NA	NA	NA	NA	NA	NA
15X	ZYQ082	1	13.25	25.75	51.94	85.6467	95.64	735.669	23.6633	790.955
15X	ZYQ082	2	13	26.375	56.948	87.0767	97.9433	633.6	20.1307	671.2
15X	ZYQ083	1	12.75	20.875	49.474	87.7267	105.967	754.902	28.326	753.529
15X	ZYQ083	2	12.25	24.5	50.688	88.3833	103.043	653.928	24.1686	657.197
15X	ZYQ084	1	12.5	23.5	54.142	92.7667	100.16	587.323	23.5585	569.767
15X	ZYQ084	2	12	23.125	50.516	90.55	98.8767	676.534	27.0817	641.29
15X	ZYQ085	1	NA	NA	NA	NA	NA	NA	NA	NA
15X	ZYQ085	2	NA	NA	NA	NA	NA	NA	NA	NA
15X	ZYQ086	1	NA	NA	NA	NA	NA	NA	NA	NA
15X	ZYQ086	2	NA	NA	NA	NA	NA	NA	NA	NA
15X	ZYQ087	1	NA	NA	NA	NA	NA	NA	NA	NA
15X	ZYQ087	2	NA	NA	NA	NA	NA	NA	NA	NA
15X	ZYQ088	1	10.75	27.875	51.996	95.2333	103.18	623.913	25.6514	715.978
15X	ZYQ088	2	11.5	26.125	57.552	95.25	108.2	569.055	23.8882	690.249
15X	ZYQ089	1	11.25	26.875	49.496	95.7733	109.04	618.785	25.432	686.077
15X	ZYQ089	2	12.375	24.875	48.412	92.9167	114.157	655.233	27.0314	722.791
15X	ZYQ090	1	10.5	21.5	63.86	89.8767	100.797	626.489	28.9448	560
15X	ZYQ090	2	11	19.125	58.526	87.7433	104.547	710.961	31.8911	605.324
15X	ZYQ091	1	13.5	34.125	52.508	91.4667	101.453	716.42	26.1333	992.099
15X	ZYQ091	2	12.25	32.25	49.026	97.7667	110.793	826.575	31.3434	1111.37
15X	ZYQ092	1	NA	NA	NA	NA	NA	699.085	28.6596	740.133
15X	ZYQ092	2	NA	NA	NA	NA	NA	725.759	30.3909	726.849
15X	ZYQ093	1	12	22.625	55.93	98.3333	103.187	603.077	26.0462	911.538
15X	ZYQ093	2	11.5	25.75	45.508	95.2233	99.8333	632.414	26.1843	945.402
15X	ZYQ094	1	12.75	32.625	47.978	96.3567	119.32	619.259	25.4593	733.333
15X	ZYQ094	2	12.75	33.5	48.758	94.7667	114.387	598.646	25.5938	674.479
15X	ZYQ095	1	12	26.625	54.468	97.55	117.823	NA	NA	NA
15X	ZYQ095	2	12	25.875	53.88	95.32	110.31	NA	NA	NA
15X	ZYQ096	1	12.75	30.875	53.664	91.5867	113.29	641.469	24.2983	855.028
15X	ZYQ096	2	12.75	29.25	45.084	89.9533	106.38	630	21.759	744.253
15X	ZYQ097	1	14	26.125	49.858	85.4033	101.09	730.71	24.628	770.452
15X	ZYQ097	2	13.5	23.5	52.942	90.57	102.747	613.811	24.2348	679.13
15X	ZYQ098	1	12	25.375	59.53	96.37	100.413	824.336	33.4793	904.615
15X	ZYQ098	2	12	25.75	52.1	90.2667	96.8567	551.924	22.916	574.815
15X	ZYQ099	1	12.5	20.5	52.638	91.3567	93.8367	761.818	34.7432	647.907
15X	ZYQ099	2	13.25	20.5	50.09	90.98	103.68	637.681	26.5014	624.348
15X	ZYQ100	1	10.75	30.25	47.74	99.5967	110.887	691.098	30.6921	924.162
15X	ZYQ100	2	10.75	27.375	51.694	101.107	106.197	615.243	27.7175	764.324
15X	ZYQ101	1	13.75	29.375	54.116	85.6667	99.25	654.943	20.5682	705.632
15X	ZYQ101	2	13	32.25	49.094	85.22	97.2667	624.262	19.1027	696.94
15X	ZYQ102	1	12.25	19.125	57.308	100.493	104.15	668.678	34.9252	698.205
15X	ZYQ102	2	12.5	22	55.398	101.953	105.567	978.814	45.2864	1101.02
15X	ZYQ103	1	NA	NA	NA	NA	NA	NA	NA	NA
15X	ZYQ103	2	NA	NA	NA	NA	NA	NA	NA	NA
15X	ZYQ104	1	NA	NA	NA	NA	NA	NA	NA	NA
15X	ZYQ104	2	NA	NA	NA	NA	NA	NA	NA	NA
15X	ZYQ106	1	12.5	23.5	65.37	97.07	104.6	627.717	32.2406	747.935
15X	ZYQ106	2	12.25	25.25	60.884	89.9967	99.1967	649.091	26.2765	712.727
15X	ZYQ107	1	11.25	25	57.29	90.32	109.463	732.026	31.7164	679.71
15X	ZYQ107	2	12.25	25.125	57.166	90.5933	105.187	719.826	29.9946	701.037
15X	ZYQ109	1	12	22.375	50.8	96.4833	114.443	680.784	30.0813	669.2
15X	ZYQ109	2	7.75	14.25	49.982	93.9667	105.8	487.395	20.7095	542.857
15X	ZYQ111	1	12	24.5	44.742	95.7867	113.527	636.364	32.3193	860.682
15X	ZYQ111	2	12.25	25	50.186	96.6167	120.803	629.6	32.272	830.4
15X	ZYQ112	1	13.5	24.25	58.75	99.69	110.77	613.846	25.0103	804.615
15X	ZYQ112	2	13.75	27.5	55.702	94.62	111.983	654.419	27.2484	948.256
15X	ZYQ113	1	13.25	28.875	53.48	96.1233	112.127	633.889	26.2863	867.222
15X	ZYQ113	2	13	28.25	48.688	96.7867	108.657	699.13	27.742	970.435
15X	ZYQ114	1	NA	NA	NA	NA	NA	NA	NA	NA
15X	ZYQ114	2	NA	NA	NA	NA	NA	NA	NA	NA
15X	ZYQ115	1	NA	NA	NA	NA	NA	NA	NA	NA
15X	ZYQ115	2	NA	NA	NA	NA	NA	NA	NA	NA
15X	ZYQ116	1	12.25	24.125	47.994	92.98	109.757	669.375	26.705	741.125
15X	ZYQ116	2	12.25	24	50.196	93.8267	108.73	668.696	25.113	721.739
15X	ZYQ117	1	NA	NA	NA	92.1633	108.783	683.395	30.0005	716.643
15X	ZYQ117	2	13	23.25	49.898	89.0633	103.703	760.494	31.436	730.074
15X	ZYQ118	1	12.25	17.125	61.24	93.2533	102.33	527.669	25.0159	539.778
15X	ZYQ118	2	12.5	20.625	60.642	93.2467	110.06	738.906	34.6772	735.789
15X	ZYQ119	1	12.75	22.625	48.62	89.7033	105.66	655.971	24.6333	552.727
15X	ZYQ119	2	12.25	17.875	46.206	88.17	106.55	543.116	21.2559	374.839
15X	ZYQ120	1	NA	NA	NA	NA	NA	NA	NA	NA
15X	ZYQ120	2	NA	NA	NA	NA	NA	NA	NA	NA
15X	ZYQ121	1	12.5	32.75	53.278	87.98	112.51	634.118	22.691	755.176
15X	ZYQ121	2	12	33.625	49.472	88.22	107.083	567.692	19.6462	752.308
15X	ZYQ122	1	11	22.875	55.998	101.817	116.057	680.634	36.1571	826.788
15X	ZYQ122	2	12	29.25	51.286	100.407	114.217	682.289	30.7016	905.783
15X	ZYQ123	1	12	19.375	49.32	79.4933	91.5033	572.507	19.6025	436.471
15X	ZYQ123	2	12	25.5	51.784	82.2433	98.79	557.598	18.7566	492.917
15X	ZYQ125	1	13	26.75	59.798	98.3867	115.193	701.718	35.209	1140.61
15X	ZYQ125	2	13	26.5	58.754	97.06	115.95	704.268	35.2902	1094.39
15X	ZYQ126	1	12.5	31.125	50.834	88.2867	110.87	640	23.0583	888.333
15X	ZYQ126	2	12.5	33.375	48.968	84.1567	113.48	672.164	23.1832	984.094
15X	ZYQ127	1	10	29.75	46.976	106.097	109.567	767.742	33.3049	917.677
15X	ZYQ127	2	10.25	28.125	44.444	101.093	110.737	648	25.4933	823.2
15X	ZYQ129	1	12.25	27.5	51.63	91.03	114.287	699.162	27.5277	817.365
15X	ZYQ129	2	12.5	29.625	54.476	94.5033	114.73	637.348	25.3805	1165.64
15X	ZYQ130	1	12.5	26.25	48.686	84.3267	97.22	694.678	24.9365	751.429
15X	ZYQ130	2	7.75	14.875	52.384	81.69	100.597	520.124	18.6372	396.667
15X	ZYQ131	1	14	24.625	52.298	91.5967	116.897	576.471	21.9508	674.545
15X	ZYQ131	2	13.75	25.125	49.006	90.8367	119.18	641.098	25.0093	856.22
15X	ZYQ132	1	12.75	32.375	47.798	87.6367	107.067	764.474	26.5048	1015
15X	ZYQ132	2	12.5	29.125	42.702	88.0033	108.573	701.657	23.6895	823.432
15X	ZYQ133	1	9.25	18.375	49.542	96.93	116.38	620.467	29.2306	795.89
15X	ZYQ133	2	12	22	51.908	89.6567	107.157	569.868	23.9772	629.114
15X	ZYQ134	1	12	27.625	60.66	90.2167	101.54	641.341	23.2499	677.318
15X	ZYQ134	2	12.25	28.375	52.884	89.37	104.54	650.4	23.368	672.8
15X	ZYQ135	1	14.25	24.375	58.83	91.0167	114.667	660.359	31.2047	766.573
15X	ZYQ135	2	12.25	23	55.69	93.4667	109.98	536.025	25.1337	623.787
15X	ZYQ136	1	12	32.625	49.644	92.9433	109.057	623.152	33.7522	799.674
15X	ZYQ136	2	11.5	29.875	53.762	91.42	105.363	678.15	23.3846	801.965
15X	ZYQ137	1	12.25	25	50.36	90.1667	107.867	582.91	24.258	647.188
15X	ZYQ137	2	12	22.5	53.94	89.7133	116.617	591.503	24.6528	642.5
15X	ZYQ138	1	12.5	21.75	53.884	85.8167	93.3833	607.843	18.5194	494.167
15X	ZYQ138	2	6	10.375	53.662	85.8033	96.3333	560.763	17.4938	377.326
15X	ZYQ139	1	15	22.25	54.58	88.24	110.097	621.72	25.1373	718.065
15X	ZYQ139	2	14.5	24.25	59.27	90.2267	108.86	593.077	27.4051	760
15X	ZYQ140	1	12.75	18.375	51.284	90.1667	104.57	574.408	22.0277	405.434
15X	ZYQ140	2	13.25	24.625	46.564	100.923	134.203	656.444	33.5689	854
15X	ZYQ141	1	12	26.5	49.688	89.7533	101.233	666.667	25.0394	682.727
15X	ZYQ141	2	12	28.5	54.182	86.8567	100.627	613.846	20.1077	645.385
15X	ZYQ142	1	12.25	23.375	56.906	94.0633	101.737	658.045	31.4917	723.83
15X	ZYQ142	2	13.25	21.625	59.644	93.98	104.997	525.532	24.2617	554.759
15X	ZYQ144	1	12.75	25.75	57.542	95.9833	107.993	643.2	26.984	801.6
15X	ZYQ144	2	12.5	26.875	52.64	90.6567	110.423	582.842	24.1979	762.632
15X	ZYQ146	1	11.5	22.375	50.074	95.2367	101.353	576.021	25.3377	559.235
15X	ZYQ146	2	11.5	23.25	49.732	96.7733	102.513	674.909	29.614	366.497
15X	ZYQ147	1	NA	NA	NA	NA	NA	NA	NA	NA
15X	ZYQ147	2	NA	NA	NA	NA	NA	NA	NA	NA
15X	ZYQ148	1	10.5	26.625	57.872	88.8233	107.517	639.962	26.0732	694.847
15X	ZYQ148	2	11.75	28.875	51.366	87.5433	102.77	610.703	24.529	712.865
15X	ZYQ149	1	12	31.5	50.696	103.113	108.34	608.432	25.5481	696.973
15X	ZYQ149	2	12.5	27.375	51.684	103.873	112.46	581.919	26.0838	712.02
15X	ZYQ150	1	12	31.125	48.598	88.63	111.7	610.978	21.317	783.696
15X	ZYQ150	2	11.5	28	61.058	94.1	112.777	656.578	24.344	958.289
15X	ZYQ151	1	12.25	32.25	53.422	98.2833	106.87	746.968	29.4422	880.645
15X	ZYQ151	2	12.25	25.625	57.352	94.0333	109.06	638.462	24.9462	743.846
15X	ZYQ152	1	11.75	24.75	48.078	96.59	105.78	722.2	26.3714	653.02
15X	ZYQ152	2	13.25	27.625	50.006	85.36	103.14	608.404	19.7837	650.106
15X	ZYQ153	1	13.5	32.125	55.52	88.6933	105.59	610.909	21.7062	735.187
15X	ZYQ153	2	13	27.125	49.078	91.8867	103.753	674.913	24.2586	797.919
15X	ZYQ154	1	NA	NA	NA	NA	NA	NA	NA	NA
15X	ZYQ154	2	NA	NA	NA	NA	NA	NA	NA	NA
15X	ZYQ155	1	12	26.625	51.61	94.4167	105.993	715.455	29.4879	774.545
15X	ZYQ155	2	12	29.375	55.16	94.9267	111.613	685.576	29.1766	762.788
15X	ZYQ156	1	12	27.75	50.876	96.0567	115.957	649.467	26.0201	740.592
15X	ZYQ156	2	12.75	27	47.796	88.7733	108.743	653.62	24.8307	697.423
15X	ZYQ157	1	11	24.75	51.618	92.6233	101.953	689.984	32.2725	754.865
15X	ZYQ157	2	11.75	26.375	57.138	94.5333	106.887	752.36	35.8988	837.695
15X	ZYQ158	1	NA	NA	NA	NA	NA	NA	NA	NA
15X	ZYQ158	2	NA	NA	NA	NA	NA	NA	NA	NA
15X	ZYQ159	1	12.5	23	50.51	91.51	105.14	857.56	34.4061	952.231
15X	ZYQ159	2	12.5	24	55.02	89.74	108.233	659.537	26.9152	717.273
15X	ZYQ160	1	11.75	27.75	61.504	96.6567	111.627	624.615	28.1487	741.538
15X	ZYQ160	2	12	24.125	50.904	96.2467	112.397	627.066	30.3725	794.731
15X	ZYQ161	1	NA	NA	NA	NA	NA	NA	NA	NA
15X	ZYQ161	2	NA	NA	NA	NA	NA	NA	NA	NA
15X	ZYQ162	1	13.25	30.75	54.342	91.8767	114.407	638.497	24.9195	894.22
15X	ZYQ162	2	13.75	27.625	56.792	91.38	108.15	625.977	22.813	812.644
15X	ZYQ163	1	12	24.375	50.32	90.62	118.383	712.557	32.2	786.604
15X	ZYQ163	2	12	26.125	49.546	92.95	115.16	627.64	26.4663	680.337
15X	ZYQ164	1	11.25	20.75	58.512	89.5767	111.347	756.427	31.1284	633.63
15X	ZYQ164	2	10.25	23.375	50.606	91.54	113.767	654.6	30.0252	566.282
15X	ZYQ165	1	12	26.625	49.034	87.6833	102.273	608.492	22.5981	671.061
15X	ZYQ165	2	12	24.875	50.832	89.8333	101.313	607.843	23.5389	620.833
15X	ZYQ166	1	13	25.25	54.368	90.55	105.603	652.809	25.7506	782.584
15X	ZYQ166	2	13	27.25	52.56	89.4067	108.957	601.047	24.423	790.89
15X	ZYQ167	1	12.75	24.5	58.136	97.43	105.137	636.154	25.5692	704.615
15X	ZYQ167	2	12.75	21.375	57.406	90.93	107.61	632.415	29.0456	707.975
15X	ZYQ168	1	NA	NA	NA	NA	NA	NA	NA	NA
15X	ZYQ168	2	NA	NA	NA	NA	NA	NA	NA	NA
15X	ZYQ169	1	11.75	22.625	57.994	98.0633	107.16	534.261	24.2366	542.688
15X	ZYQ169	2	9.75	22.375	56.254	97.02	111.65	645.276	29.6394	562.727
15X	ZYQ170	1	NA	NA	NA	NA	NA	NA	NA	NA
15X	ZYQ170	2	NA	NA	NA	NA	NA	NA	NA	NA
15X	ZYQ171	1	14.75	32.25	49.9	83.9767	106.74	526.768	17.8418	761.515
15X	ZYQ171	2	13.75	32.25	48.578	83.9767	107.087	556.465	18.9519	765.758
15X	ZYQ172	1	12.75	27.75	50.426	98.1867	114.487	541.379	23.2299	795.862
15X	ZYQ172	2	14.5	26.25	51.804	90.9933	116.677	509.333	21.64	796.667
15X	ZYQ173	1	8.5	23.875	53.424	84.74	95.1733	632.011	21.605	542.297
15X	ZYQ173	2	11.5	25.375	53.4	88.4333	95.9233	631.531	22.2166	583.468
15X	ZYQ174	1	11.75	24.875	49.516	96.0267	116.28	589.514	27.2685	633.405
15X	ZYQ174	2	12	24.25	49.942	97.2833	116.397	715.355	31.1733	761.419
15X	ZYQ176	1	12	27	56.154	95.97	112.317	703.478	28.3942	832.174
15X	ZYQ176	2	12	26.5	52.974	97.28	107.373	571.915	24.8674	712.66
15X	ZYQ177	1	12	23.75	51.54	91.5433	102.273	594.054	23.7899	634.162
15X	ZYQ177	2	12	24.25	53.606	94.1167	99.4367	638.859	27.2873	658.424
15X	ZYQ178	1	12.75	29.625	49.026	91.99	112.723	629.591	26.016	813.801
15X	ZYQ178	2	13	26.75	53.406	90.12	114.54	573.149	24.2177	734.033
15X	ZYQ180	1	12	31.25	46.714	88.8333	113.393	714.359	27.285	939.615
15X	ZYQ180	2	12.5	31	48.594	91.89	113.967	655	26.2056	880.833
15X	ZYQ181	1	NA	NA	NA	NA	NA	NA	NA	NA
15X	ZYQ181	2	NA	NA	NA	NA	NA	NA	NA	NA
15X	ZYQ182	1	11.75	28.375	53.084	94.4267	109.897	583.1	23.023	739.9
15X	ZYQ182	2	12	30.625	53.984	95.11	110.427	671.034	27.013	972.759
15X	ZYQ183	1	12	22.625	53.776	94.2233	107.183	631.373	28.8429	588
15X	ZYQ183	2	12	21.75	64.268	95.3433	108.123	653.928	30.1104	558.217
15X	ZYQ184	1	12.5	26.25	55.8	96.72	115.267	676.386	30.1618	872.892
15X	ZYQ184	2	13	25.5	52.54	94.8	109.347	572.66	24.2567	673.936
15X	ZYQ185	1	11	25.375	49.488	94.5767	100.673	944.5	35.3638	907.627
15X	ZYQ185	2	9.75	25.375	47.168	93.2533	98.89	641.587	26.0357	637.326
15X	ZYQ186	1	12	25.5	54.132	84.8367	96.31	575.163	21.4944	520
15X	ZYQ186	2	12.5	25.25	53.16	85.1667	103.273	613.016	22.7751	571.166
15X	ZYQ187	1	11.5	25.5	43.598	98.21	118.273	555.367	21.9873	616.647
15X	ZYQ187	2	13	26.75	44.574	92.74	117.85	579.663	21.5506	666.966
15X	ZYQ188	1	13	30.75	51.166	79.1467	106.697	622.811	19.2897	696.216
15X	ZYQ188	2	13	35.5	49.416	81.18	108.8	582.143	17.5333	703.571
15X	ZYQ189	1	10.75	28.625	51.996	90.5567	112.173	648.667	25.7756	694.556
15X	ZYQ189	2	10.75	25.125	47.766	91.4567	108.847	619.027	23.2728	614.486
15X	ZYQ190	1	12	26.125	51.574	91.9933	98.5	647.301	25.9432	688.765
15X	ZYQ190	2	12.25	21.75	52.072	86.5367	93.5667	643.912	24.9379	626.543
15X	ZYQ191	1	12	24	51.708	98.1333	109.467	624.368	26.128	666.207
15X	ZYQ191	2	12	28.125	50.29	96.6133	111.857	734.545	32.7364	982.727
15X	ZYQ192	1	10.5	22.625	56.656	93.0333	98.7933	696.143	28.607	486.797
15X	ZYQ192	2	12	19.125	59.952	90.3667	101.113	646.698	26.8748	511.902
15X	ZYQ193	1	11.75	20	55.35	93.95	99.5067	724.239	38.8723	661.277
15X	ZYQ193	2	12.5	18.625	56.55	92.4833	99.14	537.338	23.0677	492.234
15X	ZYQ194	1	11	17.25	49.926	89.2067	103.733	632.204	23.6077	370.788
15X	ZYQ194	2	11.5	14.875	59.09	87.4633	105.743	591.721	25.2415	350.778
15X	ZYQ195	1	10	17.5	63.612	93.2933	106.79	491.659	22.8829	184.261
15X	ZYQ195	2	10.75	16.375	63.976	88.3267	100.033	542.709	24.4785	270.345
15X	ZYQ196	1	11.75	23.875	50.708	106.64	117.283	675.833	35.1861	840.833
15X	ZYQ196	2	12	23.375	56.816	108.253	127.123	588	29.6876	710.511
15X	ZYQ197	1	13.5	32.625	41.528	80.81	103.727	732.026	19.8884	807.917
15X	ZYQ197	2	14	33.75	40.938	80.04	101.917	712.963	18.7185	763.194
15X	ZYQ198	1	11.75	27.25	47.844	84.3733	100.21	642.762	20.4173	733.26
15X	ZYQ198	2	12	27	51.066	83.7267	99.0867	610.381	19.5863	555.882
15X	ZYQ199	1	12	19	59.402	91.5933	107.687	601.937	28.0309	521.205
15X	ZYQ199	2	12.25	23.625	52.546	91.5567	104.74	680.927	29.6333	622.727
15X	ZYQ201	1	12	22.125	55.854	89.1467	102.83	707.539	27.7108	481.127
15X	ZYQ201	2	11.75	25.25	55.882	97.63	106.013	646.934	29.9648	709.809
15X	ZYQ202	1	9.75	17	57.254	87.47	93.6433	699.436	23.5315	359.589
15X	ZYQ202	2	7.5	15.125	35.822	83.25	89.9833	626.075	21.3248	310.088
15X	ZYQ204	1	12	24	60.516	95.0767	105.163	581.762	24.3682	612.953
15X	ZYQ204	2	12.5	24.375	56.98	93.3933	111.92	610.576	29.2607	649.424
15X	ZYQ205	1	7.25	12.875	58.474	91.7967	104.483	528.468	22.1455	406.774
15X	ZYQ205	2	12	24.75	64.886	92.0633	103.067	636.069	25.3969	694.335
15X	ZYQ206	1	12	24.25	60.584	92.84	105.237	714.109	21.4373	752.867
15X	ZYQ206	2	12	24.375	63.408	97.2267	114.027	786.897	34.7071	740.552
15X	ZYQ207	1	12	19.75	55.004	85.8733	94.5967	632.946	24.1834	476.178
15X	ZYQ207	2	12.25	22.625	57.476	83.2933	91.9133	632.645	22.2918	478.411
15X	ZYQ208	1	12	31.5	48.806	86.53	97.74	635.444	21.757	679.778
15X	ZYQ208	2	12	31	48.722	91.1967	100.187	720.38	27.5215	823.165
15X	ZYQ209	1	12.5	34.25	40.308	85.04	107.773	602.644	25.2697	690.345
15X	ZYQ209	2	12	29.125	45.138	85.7667	105.497	792.028	25.6208	862.951
15X	ZYQ210	1	12.5	24.875	47.542	91.05	106.027	575.892	21.7568	616.757
15X	ZYQ210	2	13.75	20.25	55.692	89.21	107.347	626.921	42.7694	729.324
15X	ZYQ211	1	10.5	26.75	46.358	90.24	105.43	693.498	27.0882	705.526
15X	ZYQ211	2	11.25	25.875	49.138	88.5233	100.01	744.824	28.8844	755.804
15X	ZYQ212	1	12	29.875	45.248	89.6367	102.64	580.099	18.9624	679.901
15X	ZYQ212	2	12	28.25	42.442	85.18	108.887	609.072	19.7997	659.588
15X	ZYQ213	1	10.25	20.5	50.68	95.53	111.35	717.003	29.5846	607.276
15X	ZYQ213	2	12.25	21.875	59.688	95.0333	110.797	723.893	33.9975	656.444
15X	ZYQ214	1	11.25	28	42.766	84.1633	100.843	598.333	19.3261	520.599
15X	ZYQ214	2	7.75	18.125	49.432	88.9033	103.88	794.98	29.9637	905.333
15X	ZYQ215	1	11.75	18.875	57.71	95.5233	99.93	664.799	27.5492	498.095
15X	ZYQ215	2	12.5	18.25	61.004	92.5733	101.667	534.019	24.0321	467.432
15X	ZYQ216	1	12.25	20.75	52.118	100.27	102.873	596.622	29.9692	616.827
15X	ZYQ216	2	11.75	24.25	55.062	101.227	115.977	598.182	27.6631	715.722
15X	ZYQ217	1	12.5	27.125	59.876	100.02	109.703	545.809	27.255	606.667
15X	ZYQ217	2	11.5	19.875	60.724	95.96	105.867	847.194	42.1971	846.034
15X	ZYQ218	1	12.25	35.75	53.72	95.2233	113.583	636.723	25.4004	974.463
15X	ZYQ218	2	12.75	34	53.638	93.24	118.157	540.386	22.3887	748.019
15X	ZYQ219	1	12.5	26.75	51.36	88.21	102.933	676.098	22.5622	731.585
15X	ZYQ219	2	12.5	27.375	51.788	91.9233	107.25	586.564	21.5528	674.154
15X	ZYQ220	1	11.75	31.125	50.03	94.3167	114.217	659.064	26.2834	799.064
15X	ZYQ220	2	10.75	28.125	56.586	92	109.237	689.756	28.6829	813.821
15X	ZYQ221	1	12	29.125	46.944	91.2733	115.54	634.4	25.7787	837.6
15X	ZYQ221	2	11.25	23.5	48.808	88.5367	106.61	612.368	27.5573	691.923
15X	ZYQ222	1	11.75	29.125	48.232	87.95	106.233	708.046	24.6947	725.103
15X	ZYQ222	2	11.75	28.875	50.8	88.4667	107.9	648.529	23.3742	589.75
15X	ZYQ223	1	11.75	28	53.73	90.45	108.643	596.721	21.3213	628.087
15X	ZYQ223	2	12.25	31	48.926	89.6033	108.18	612.111	21.1244	649.444
15X	ZYQ224	1	12	26.75	47.316	93.22	115.067	606.413	23.4703	744.13
15X	ZYQ224	2	12.25	29.75	46.936	95.1367	112.233	661.744	26.7601	817.698
15X	ZYQ225	1	12	27.625	41.822	89.8	111.003	582.963	21.3852	654.074
15X	ZYQ225	2	12.5	27.25	48.33	94.0833	120.3	604.088	25.0298	781.989
15X	ZYQ226	1	13	24.75	50.258	89.0733	105.697	658.728	24.2316	708.902
15X	ZYQ226	2	12.5	26.625	50.686	92.5133	113.37	562.786	21.6803	700
15X	ZYQ227	1	13.5	38.375	42.456	86.5133	112.08	582.34	21.7149	412.766
15X	ZYQ227	2	12	21.125	55.82	84.9067	99.9867	698.752	25.0273	465.455
15X	ZYQ228	1	11.25	16.375	59.284	98.48	111.133	647.562	33.3936	574.359
15X	ZYQ228	2	12	17.375	62.15	97.61	108.26	577.255	31.5333	574.4
15X	ZYQ229	1	12.25	27.125	51.836	95.8767	116.78	575.155	25.5007	803.436
15X	ZYQ229	2	12.25	27	50.966	95.4833	116.14	616.923	27.5026	871.538
15X	ZYQ230	1	13.25	21.5	50.8	86.4867	106.313	619.752	25.4233	681.104
15X	ZYQ230	2	12.5	24	56.804	86.3533	109.037	695.425	26.3418	725.2
15X	ZYQ231	1	6	11	59.51	96.3767	107.413	567.63	29.2945	578.983
15X	ZYQ231	2	13	24.75	50.306	91.7233	119.743	629.195	26.6992	807.011
15X	ZYQ232	1	12.25	24.625	51.14	100.387	109.583	623.425	27.6674	714.696
15X	ZYQ232	2	13	25.75	56.898	98.4433	111.223	681.625	30.1292	864.5
15X	ZYQ233	1	12	23.5	57.21	91.22	105.097	700.473	28.7467	558.069
15X	ZYQ233	2	12	22.125	51.49	94.2167	108.073	568.061	22.7992	502.543
15X	ZYQ234	1	12.75	19.875	56.69	88.04	103.42	521.151	22.0352	460.508
15X	ZYQ234	2	11.25	19.125	50.934	88.13	102.03	757.975	30.5632	625.821
15X	ZYQ235	1	11.5	28.75	41.3	91.11	106.75	644.633	22.3209	693.672
15X	ZYQ235	2	11	26.125	45.924	89.5167	109.927	721.998	26.9164	705.753
15X	ZYQ236	1	NA	NA	NA	NA	NA	NA	NA	NA
15X	ZYQ236	2	NA	NA	NA	NA	NA	NA	NA	NA
15X	ZYQ237	1	12.5	35.75	48.144	84.2067	102.707	669.708	19.6928	779.415
15X	ZYQ237	2	11.75	31.375	48.832	87.2	104.97	605	18.8762	691.429
15X	ZYQ238	1	12.25	20	54.246	88.8333	102.733	601.75	26.7556	480.904
15X	ZYQ238	2	12	21.75	51.418	88.43	105.65	771.81	31.544	682.754
15X	ZYQ239	1	NA	NA	NA	NA	NA	NA	NA	NA
15X	ZYQ239	2	NA	NA	NA	NA	NA	NA	NA	NA
15X	ZYQ240	1	12	27.25	54.726	96.9733	117.993	604.13	26.8029	642.174
15X	ZYQ240	2	12	23	58.956	92.42	117.4	597.037	27.5531	682.963
15X	ZYQ241	1	13.25	23.875	54.74	88.06	117.297	608.249	22.632	681.017
15X	ZYQ241	2	13.5	23.25	53.774	87.36	115.407	608.849	23.6923	697.308
15X	ZYQ242	1	12	23.25	54.968	90.37	111.55	570.252	24.1506	589.392
15X	ZYQ242	2	9	23.125	54.47	90.7467	108.87	515.06	23.6244	507.32
15X	ZYQ243	1	12.25	23	53.016	86.5767	101.267	598.93	21.8655	434.613
15X	ZYQ243	2	4.5	9.25	52.088	85.88	100.257	536.542	21.0928	523.011
15X	ZYQ244	1	11.75	31.875	47.534	98.9067	110.207	647.598	27.4629	952.626
15X	ZYQ244	2	11.5	31.25	48.382	102.547	115.9	589.896	28.6222	742.51
15X	ZYQ246	1	11.25	27.75	49.566	97.01	118.407	600	23.7641	750
15X	ZYQ246	2	10.25	30.25	50.238	100.663	124.91	633.772	30.6519	926.347
15X	ZYQ247	1	10.75	19.625	55.228	90.5933	97.9133	659.537	25.0394	510
15X	ZYQ247	2	12	23.375	48.236	92.1933	98.4667	621.781	24.9386	554.096
15X	ZYQ248	1	11.75	16.875	60.42	90.9733	101.577	711.692	32.722	467.704
15X	ZYQ248	2	12.25	16.375	64.274	96	105.813	938.131	50.8939	736.699
15X	ZYQ249	1	12.5	25.75	57.28	83.5967	99.5533	1022.68	47.1288	674.706
15X	ZYQ249	2	13.25	29.125	59.806	83.74	99.5133	620.223	22.7024	655.419
15X	ZYQ250	1	12.5	26.875	50.914	90.6033	106.563	700	24.3321	773.415
15X	ZYQ250	2	13	27.875	47.388	89.5967	104.603	767.586	27.7071	810.069
15X	ZYQ251	1	NA	NA	NA	NA	NA	NA	NA	NA
15X	ZYQ251	2	NA	NA	NA	NA	NA	NA	NA	NA
15X	ZYQ252	1	12	33.25	50.404	92.7433	103.44	663.333	23.8556	885
15X	ZYQ252	2	13.75	30.375	55.144	94.46	110.047	592.251	21.7012	766.702
15X	ZYQ253	1	11.75	32.75	52.734	90.86	100.987	672.164	24.9107	803.158
15X	ZYQ253	2	11.5	32.875	55.276	90.9967	101.28	740.759	27.0667	876.329
15X	ZYQ254	1	NA	NA	NA	NA	NA	NA	NA	NA
15X	ZYQ254	2	NA	NA	NA	NA	NA	NA	NA	NA
15X	ZYQ255	1	11	20.75	55.242	103.437	106.223	676.004	35.1937	715.238
15X	ZYQ255	2	12	21.125	59.49	95.91	108.367	627.451	34.3826	689.565
15X	ZYQ256	1	NA	NA	NA	NA	NA	NA	NA	NA
15X	ZYQ256	2	NA	NA	NA	NA	NA	NA	NA	NA
15X	ZYQ257	1	12	29.625	50.138	85.5467	107.307	649.017	20.0936	684.624
15X	ZYQ257	2	12.75	30.5	49.754	87.3333	105.48	603.246	19.4461	653.822
15X	ZYQ258	1	NA	NA	NA	NA	NA	NA	NA	NA
15X	ZYQ258	2	NA	NA	NA	NA	NA	NA	NA	NA
15X	ZYQ259	1	12.25	23.125	52.196	98.4	99.8867	771.373	31.4405	807.974
15X	ZYQ259	2	12	22.875	55	95.0667	97.3433	508.148	22.8256	548.333
15X	ZYQ260	1	12.25	32	46.508	87.99	97.07	658.162	23.1141	684.07
15X	ZYQ260	2	10	30	47.584	93.5367	102.547	627.351	22.6396	703.027
15X	ZYQ261	1	NA	NA	NA	NA	NA	NA	NA	NA
15X	ZYQ261	2	NA	NA	NA	NA	NA	NA	NA	NA
15X	ZYQ262	1	13.75	26	51.714	92.45	101.077	587.849	22.2444	693.226
15X	ZYQ262	2	12	24.625	50.664	92.3367	99.9733	611.705	23.9856	646.705
15X	ZYQ263	1	12	21.375	50.046	98.7733	112.963	662.558	29.5899	731.744
15X	ZYQ263	2	12.5	22.875	49.482	96.42	113.147	668.07	27.154	690.994
15X	ZYQ265	1	10.25	19	56.478	91.5333	117.397	546.099	28.0918	768.085
15X	ZYQ265	2	13.25	20.75	60.536	92.2533	113.587	597.486	27.3778	641.093
15X	ZYQ266	1	11	24.375	51.24	91.46	95.45	675.716	21.2543	472.051
15X	ZYQ266	2	10.75	23.375	54.59	91.8533	94.4733	766.074	25.7318	540.465
15X	ZYQ267	1	13	28.5	49.94	83.58	104.493	601.702	20.1709	654.574
15X	ZYQ267	2	14	30.25	55.512	87.5867	111.53	562.843	20.5428	761.827
15X	ZYQ268	1	12	29.625	48.854	92.4633	106.197	737.935	26.1032	788.516
15X	ZYQ268	2	12	27.875	58.258	90.09	105.513	599.448	22.0494	676.022
15X	ZYQ269	1	12	18.5	63.868	96.67	105.207	603.922	30.7808	466.118
15X	ZYQ269	2	12.5	21.625	64.476	91.43	99.75	609.278	30.4927	599.268
15X	ZYQ270	1	13.5	21.125	58.514	91.8733	111.74	558.378	27.178	637.955
15X	ZYQ270	2	12.5	22.875	54.694	96.7567	111.79	715.759	32.964	816.148
15X	ZYQ271	1	11	21.375	57.392	99.81	103.777	637.5	30.9389	684.167
15X	ZYQ271	2	9.75	19.375	59.69	92.0433	104.757	582.496	27.2374	585.823
15X	ZYQ272	1	12	29.375	50.994	95.3933	109.003	616.612	25.4142	750.492
15X	ZYQ272	2	12.25	28.5	58.002	96.48	110.107	636.437	27.941	771.609
15X	ZYQ273	1	12	19	54.086	97.34	109.413	709.317	33.4263	710.219
15X	ZYQ273	2	12	26.25	48.414	95.73	110.287	656.52	32.2294	756.783
15X	ZYQ274	1	NA	NA	NA	NA	NA	NA	NA	NA
15X	ZYQ274	2	11.25	18.125	56.154	88.47	98.77	606.143	22.8505	398.15
15X	ZYQ275	1	12.5	25.625	49.148	87.4733	106.383	613.992	23.2947	623.787
15X	ZYQ275	2	13.5	29.75	44.628	81.43	108.537	742.532	22.9848	785.063
15X	ZYQ276	1	12	33.75	48.954	85.9	100.13	717.818	23.0533	815.394
15X	ZYQ276	2	12.5	32.25	50.994	87.3933	98.8067	665.402	20.7667	708.046
15X	ZYQ277	1	NA	NA	NA	NA	NA	NA	NA	NA
15X	ZYQ277	2	NA	NA	NA	NA	NA	NA	NA	NA
15X	ZYQ278	1	12	27.375	52.812	91.87	99.1633	707.044	28.1086	748.428
15X	ZYQ278	2	12.5	24.875	49.166	91.8733	103.483	736.939	27.1763	774.228
15X	ZYQ279	1	NA	NA	NA	NA	NA	NA	NA	NA
15X	ZYQ279	2	NA	NA	NA	NA	NA	NA	NA	NA
15X	ZYQ280	1	12.5	20.75	59.838	92.24	107.393	660.922	29.4713	667.898
15X	ZYQ280	2	12.5	21.625	63.632	90.9067	111	907.076	41.7525	897.217
15X	ZYQ281	1	NA	NA	NA	NA	NA	NA	NA	NA
15X	ZYQ281	2	NA	NA	NA	NA	NA	NA	NA	NA
15X	ZYQ282	1	12.5	23.25	57.406	92.4	101.457	580.572	24.9184	605.862
15X	ZYQ282	2	12.5	21.5	56.932	85.8133	98.5967	665.908	24.0108	616.903
15X	ZYQ283	1	14	22.625	52.784	90.43	112.383	616.612	24.7206	667.104
15X	ZYQ283	2	13.75	20.875	55.128	88.05	109.217	599.888	22.1289	636.648
15X	ZYQ284	1	13.25	35.375	49.666	97.1333	115.26	NA	NA	NA
15X	ZYQ284	2	13	31.75	54.726	94.1167	116.383	613.846	25.0487	963.077
15X	ZYQ285	1	12.5	25.625	54.456	95.9067	110.077	612.402	23.4689	646.816
15X	ZYQ285	2	13	27.5	48.298	93.65	116.187	697.391	26.9362	807.826
15X	ZYQ286	1	12.25	22	48.664	92.88	114.68	777.778	33.9076	813.485
15X	ZYQ286	2	11.75	22.875	54.588	91.16	104.13	671.413	29.3495	713.376
15X	ZYQ287	1	14.25	23.25	56.472	88.8767	105.373	729.091	26.3818	758.182
15X	ZYQ287	2	14.75	23.875	45.248	86.8133	107.773	791.61	28.908	877.864
15X	ZYQ288	1	12	23.75	51.486	96.73	107.183	735.92	32.1239	645.39
15X	ZYQ288	2	NA	NA	NA	NA	NA	NA	NA	NA
15X	ZYQ289	1	12	25.25	47.34	90.4267	104.793	534.722	20.9854	546.875
15X	ZYQ289	2	12	27.875	53.472	90.33	107.367	615.567	24.261	579.515
15X	ZYQ290	1	12	27.25	49.322	90.98	103.173	652.216	24.6942	694.132
15X	ZYQ290	2	12	25.875	49.586	90.42	109.18	565.895	21.6411	598.316
15X	ZYQ292	1	12.25	22.625	48.458	96.7067	112.177	637.87	27.7321	721.538
15X	ZYQ292	2	12.75	22.375	59.756	91.1233	112.773	697.358	30.0839	819.748
15X	ZYQ293	1	12.5	28.75	48.854	92.1633	114.987	593.717	23.7585	768.901
15X	ZYQ293	2	12	22.375	47.09	93.9167	109.81	623.578	26.142	637.778
15X	ZYQ294	1	9.75	24.625	51.462	99.1367	106.077	658.824	29.0111	706.533
15X	ZYQ294	2	8.25	25.125	53.472	97.5733	104.8	601.937	28.7928	589.518
15X	ZYQ295	1	11.5	27.625	57.724	100.58	107.417	592.593	27.1704	691.111
15X	ZYQ295	2	10	21.875	53.15	95.94	105.99	630	29.2584	670.899
15X	ZYQ296	1	11.5	28.25	56.362	96.8767	113.747	711.166	30.9689	906.994
15X	ZYQ296	2	11.75	30.375	48.432	93.8267	112.56	651.2	27.5813	878.4
15X	ZYQ297	1	12	24.5	60.04	96.81	108.337	580.769	30.8051	833.077
15X	ZYQ297	2	11.75	25.625	55.054	101.327	114.833	579.676	30.2652	748.432
15X	ZYQ298	1	11.5	24.375	52.77	97.7533	113.297	683.234	26.9465	799.76
15X	ZYQ298	2	12	24.75	49.964	94.4633	110.95	730.71	29.4542	769.548
15X	ZYQ299	1	14	30.875	43.598	84.7033	109.52	653.333	21.1529	888.249
15X	ZYQ299	2	13.25	35.625	46.144	87.7133	105.457	589.588	18.823	715.876
15X	ZYQ300	1	14	29	40.308	83.21	105.837	581.304	18.9279	665
15X	ZYQ300	2	13.5	29.5	45.99	84.8267	106.353	670.526	19.7719	711.462
15X	ZYQ301	1	12.25	33.125	49.51	98.45	121.567	595.544	27.9009	1032.95
15X	ZYQ301	2	12.25	27.875	56.33	98.44	114.177	615.556	26.0123	1596.3
15X	ZYQ302	1	11.75	25.25	60.47	NA	NA	598.889	28.3993	679
15X	ZYQ302	2	11.75	26.25	55.28	97.6333	109.88	578.763	25.443	637.216
15X	ZYQ303	1	12	24.5	49.332	82.5167	93.3333	823.529	35.4222	567.778
15X	ZYQ303	2	11.75	22	51.278	86.68	101.42	723.37	23.8441	605.405
15X	ZYQ304	1	NA	NA	NA	NA	NA	NA	NA	NA
15X	ZYQ304	2	NA	NA	NA	NA	NA	NA	NA	NA
15X	ZYQ305	1	12	23.75	49.648	85.8467	111.65	573.975	24.1553	614.091
15X	ZYQ305	2	12.25	23.25	48.122	85.32	110.033	607.692	23.5	650.769
15X	ZYQ306	1	12.25	28	56.902	92.5833	111.583	766.364	30.1818	848.182
15X	ZYQ306	2	12.75	31.375	55.724	89.0133	108.837	607.158	15.7807	826
15X	ZYQ307	1	13.5	31.625	51.574	95.85	114.623	704.403	31.0671	1167.55
15X	ZYQ307	2	14	35.625	49.588	99.19	118.46	627.586	25.959	1085.4
15X	ZYQ308	1	11.75	29.75	44.268	93.9167	110.723	546.052	24.4079	790.054
15X	ZYQ308	2	12	32.75	45.718	92.3633	104.463	644	23.9659	826
15X	ZYQ309	1	14	30.25	45.35	74.7933	103.103	725.759	20.5046	730.685
15X	ZYQ309	2	NA	NA	NA	77.66	101.07	584.188	15.2974	617.906
15X	ZYQ310	1	12	31.5	51.642	99.1967	117.467	615.847	26.4393	960.874
15X	ZYQ310	2	12.5	31.75	49.07	91.2633	112.51	713.208	28.3199	1030.19
15X	ZYQ311	1	11	23.75	57.788	94.78	112.32	684.54	32.3603	797.914
15X	ZYQ311	2	13.5	22.375	58.216	88.55	114.53	644	34.3302	760.941
15X	ZYQ313	1	15	26	47.798	88.17	109.707	587.392	20.5409	640.538
15X	ZYQ313	2	13.5	20.25	48.802	89.7367	105.85	750.069	26.3667	673.38
15X	ZYQ314	1	NA	NA	NA	NA	NA	NA	NA	NA
15X	ZYQ314	2	NA	NA	NA	NA	NA	NA	NA	NA
15X	ZYQ315	1	NA	NA	NA	NA	NA	NA	NA	NA
15X	ZYQ315	2	NA	NA	NA	NA	NA	NA	NA	NA
15X	ZYQ317	1	11.5	16.75	65.816	95.5	114.083	588.235	33.8639	414.167
15X	ZYQ317	2	4.5	9.75	65.392	98.4433	103.387	516.551	32.7344	417.742
15X	ZYQ319	1	9	17.875	50.142	92.7433	107.423	630.861	25.8812	580.124
15X	ZYQ319	2	8	17.625	47.698	95.3733	101.453	639.407	24.5256	611.789
15X	ZYQ321	1	NA	NA	NA	NA	NA	NA	NA	NA
15X	ZYQ321	2	NA	NA	NA	NA	NA	NA	NA	NA
15X	ZYQ323	1	NA	NA	NA	NA	NA	NA	NA	NA
15X	ZYQ323	2	NA	NA	NA	NA	NA	NA	NA	NA
15X	ZYQ324	1	NA	NA	NA	NA	NA	NA	NA	NA
15X	ZYQ324	2	NA	NA	NA	NA	NA	NA	NA	NA
15X	ZYQ325	1	NA	NA	NA	NA	NA	NA	NA	NA
15X	ZYQ325	2	NA	NA	NA	NA	NA	NA	NA	NA
15X	ZYQ326	1	NA	NA	NA	NA	NA	NA	NA	NA
15X	ZYQ326	2	NA	NA	NA	NA	NA	NA	NA	NA
15X	ZYQ327	1	NA	NA	NA	NA	NA	NA	NA	NA
15X	ZYQ327	2	NA	NA	NA	NA	NA	NA	NA	NA
15X	ZYQ328	1	NA	NA	NA	NA	NA	NA	NA	NA
15X	ZYQ328	2	NA	NA	NA	NA	NA	NA	NA	NA
15X	ZYQ329	1	NA	NA	NA	NA	NA	NA	NA	NA
15X	ZYQ329	2	NA	NA	NA	NA	NA	NA	NA	NA
15X	ZYQ330	1	NA	NA	NA	NA	NA	NA	NA	NA
15X	ZYQ330	2	NA	NA	NA	NA	NA	NA	NA	NA
15X	ZYQ331	1	NA	NA	NA	NA	NA	NA	NA	NA
15X	ZYQ331	2	NA	NA	NA	NA	NA	NA	NA	NA
15X	ZYQ332	1	NA	NA	NA	NA	NA	NA	NA	NA
15X	ZYQ332	2	NA	NA	NA	NA	NA	NA	NA	NA
15X	ZYQ333	1	13.25	25.75	52.368	90.2933	108.143	619.54	23.564	673.448
15X	ZYQ333	2	14	22.125	47.438	92.7533	106.88	542.673	20.9029	486.358
15X	ZYQ334	1	13.75	22.625	57.736	86.1533	92.38	634.271	25.1594	517.391
15X	ZYQ334	2	13.5	15.25	54.184	93.64	120.697	596.684	24.082	507.594
15X	ZYQ335	1	11.75	28.75	51.23	99.8467	114.567	536.784	24.4144	768.945
15X	ZYQ335	2	11.5	32	50.526	106.5	118.133	630.778	28.4874	957.444
15X	ZYQ336	1	12.75	24.125	59.752	96.2967	108.297	619.645	26.473	709.112
15X	ZYQ336	2	14.5	24.375	58.12	95.7633	111.667	559.289	25.5151	687.919
15X	ZYQ337	1	11	20.625	55.59	86.13	95.2233	725.627	28.1273	471.888
15X	ZYQ337	2	11	21	52.564	85.5633	95.5033	529.511	19.6047	357.462
15X	ZYQ338	1	12	33.25	50.386	90.6533	104.917	646.705	25.4917	878.182
15X	ZYQ338	2	12	27.375	53.458	87.6467	104.723	739.346	26.3011	827.19
15X	ZYQ339	1	10.25	30.625	51.87	90.8333	101.967	529.412	19.5548	546.429
15X	ZYQ339	2	11.5	29.75	50.742	92.7533	105.433	604.681	21.1787	673.191
15X	ZYQ340	1	12.75	26	48.254	95.1767	119.367	578.519	25.2074	716.296
15X	ZYQ340	2	12.25	25.625	56.062	92.8267	108.933	694.909	28.6251	835.758
15X	ZYQ341	1	12.75	22.375	64.018	95.1267	110.223	651.739	35.0753	791.226
15X	ZYQ341	2	12.5	20.875	70.152	95.6267	106.377	712.327	32.7459	754.591
15X	ZYQ342	1	11.75	23.125	52.806	96.5733	100.437	748.663	35.8615	790.07
15X	ZYQ342	2	10	26.625	48.654	93.7433	103.59	703.196	30.132	696.164
15X	ZYQ343	1	2.5	6.125	0	89.63	87.7833	NA	30.1427	NA
15X	ZYQ343	2	6.5	11.625	68.264	95.7633	93.4933	546.218	24.1595	328.571
15X	ZYQ344	1	10.5	28.125	56.982	85.5033	104.383	630.356	24.8111	672.994
15X	ZYQ344	2	10.75	25	49.278	87.16	101.997	819.37	29.9657	862.626
15X	ZYQ345	1	12.25	30.125	53.078	94.0633	105.337	737.452	29.7953	914.904
15X	ZYQ345	2	11.25	23.75	48.81	98.15	104.233	598.93	27.1568	589.432
15X	ZYQ346	1	14.5	29.375	42.596	84.7367	114.573	632.047	20.8854	746.667
15X	ZYQ346	2	15.5	32.625	40.86	83.3333	118.55	560	16.9789	596.269
15X	ZYQ347	1	12	23.25	56.32	94.97	102.297	580.755	25.6586	615.838
15X	ZYQ347	2	12	23.875	51.864	95.54	108.753	624.041	25.9913	638.261
15X	ZYQ348	1	10.75	20.75	59.96	93.8567	99.22	682.462	33.3894	577.5
15X	ZYQ348	2	10	19.5	57.13	91.3	99.2533	649.494	29.3329	520.654
15X	ZYQ349	1	12.75	27.75	50.4	89.0467	110.283	632.333	24.4559	762.222
15X	ZYQ349	2	12	26.25	49.594	91.71	110.173	611.538	24.5564	707.692
15X	ZYQ350	1	12	24.25	61.028	90.05	97.9333	1053.22	44.219	1041.43
15X	ZYQ350	2	12.75	25.375	58.922	90.0133	97.4667	693.253	27.9691	732.048
15X	ZYQ351	1	13.25	19.125	53.68	85.5433	103.523	750.187	32.2784	649.771
15X	ZYQ351	2	12.5	17.375	56.72	89.3433	107.527	499.897	21.3684	414.842
15X	ZYQ352	1	12.5	18.5	60.374	94.36	107.667	703.196	36.7324	633.836
15X	ZYQ352	2	12.75	17.5	56.318	97.5167	109.267	771.93	39.8456	663.158
15X	ZYQ353	1	10.25	15.25	59.232	92.3967	99.5267	769.429	34.0258	470.073
15X	ZYQ353	2	12.5	21.5	53.15	91.98	101.343	758.939	32.5225	693.824
15X	ZYQ354	1	9.5	20.875	58.92	89.3233	99.7367	555.404	21.624	269.419
15X	ZYQ354	2	10	19.75	59.14	86.77	99.0367	751.29	30.7474	475.789
15X	ZYQ355	1	11.25	27.625	63.388	101.503	103.677	698.182	34.7091	749.091
15X	ZYQ355	2	10.25	28.125	59.234	103.933	111.24	608.222	28.77	724.889
15X	ZYQ356	1	12.25	28	52.714	89.1833	105.507	667.108	25.4446	848.434
15X	ZYQ356	2	12.25	31.25	47.774	93.4133	103.603	579.688	21.7826	681.042
15X	ZYQ357	1	12.25	26.625	49.234	84.4767	81.68	696.833	22.8397	603.974
15X	ZYQ357	2	11.25	27.625	48.488	84.5067	101.92	717.386	23.5449	751.333
15X	ZYQ358	1	12	16	61.326	100.123	110.12	623.886	35.7636	613.636
15X	ZYQ358	2	11.75	15.625	59.378	99.9567	112.123	592.015	33.6506	535.542
15X	ZYQ359	1	12	23	56.696	92.08	110.163	642.874	30.1644	704.828
15X	ZYQ359	2	12.75	21.75	57.054	92.7933	96.63	627.941	33.3258	705.25
15X	ZYQ360	1	11.5	18.875	58.684	89.3433	96.68	692.242	28.9536	516.377
15X	ZYQ360	2	11.75	19.25	54.188	86.4333	92.29	633.768	26.0926	451.946
15X	ZYQ361	1	12	20.75	57.902	95.2967	111.96	582.758	25.4816	571.732
15X	ZYQ361	2	12	20.75	53.66	95.27	110.74	600.865	25.4977	653.838
15X	ZYQ362	1	12.75	33.875	46.946	92.2467	105.037	630.37	19.8568	716.296
15X	ZYQ362	2	12.25	34	47.012	90.04	102.25	737.952	21.4948	843.373
15X	ZYQ363	1	12	30.375	46.996	93.4533	116.857	640.341	24.3011	785.114
15X	ZYQ363	2	12.75	25.375	52.956	87.64	114.723	638.729	23.7359	722.876
15X	ZYQ364	1	11	25.5	55.06	84.65	96.85	596.349	37.1134	384.598
15X	ZYQ364	2	NA	NA	NA	NA	NA	NA	NA	NA
15X	ZYQ365	1	13.25	23	56.274	92.58	106.743	580.323	22.7513	624.731
15X	ZYQ365	2	13	24	59.488	91.59	101.447	640.523	26.265	730.513
15X	ZYQ366	1	12	25	52.664	91.88	103.48	598.93	24.8314	645.114
15X	ZYQ366	2	11.5	24.625	53.464	94.41	106.01	641.091	27.8725	672.174
15X	ZYQ367	1	11.5	22.75	52.62	89.3967	101.98	504.202	25.05	483.571
15X	ZYQ367	2	12	19.375	62.782	88.5967	99.14	608.195	26.5581	565.03
15X	ZYQ368	1	12	21.5	56.88	88.9333	103.95	664.419	28.6896	632.229
15X	ZYQ368	2	12	19.875	54.048	92.09	105.13	647.562	20.6021	597.692
16S	ZYQ001	1	12	23.125	53.22	86.7867	97.2733	608.071	21.8125	515.529
16S	ZYQ001	2	11.75	26.5	53.8175	90.18	104.9	495.625	22.8182	637.624
16S	ZYQ002	1	12	29.625	46.2375	90.5633	101.823	594.995	21.423	564.912
16S	ZYQ002	2	12	26.375	45.36	87.2667	100.923	611.714	20.5706	579.755
16S	ZYQ003	1	11.5	23	58.12	95.4267	101.843	517.97	24.5145	543.254
16S	ZYQ003	2	10.5	21.375	58.97	98.3433	104.34	532.692	27.7092	568.063
16S	ZYQ004	1	11.75	22.25	51.28	91.23	106.973	484.198	21.1771	509.026
16S	ZYQ004	2	12	20.875	58.545	88.8067	95.32	553.129	23.3849	515.912
16S	ZYQ005	1	12.75	17.5	54.835	90.2233	99.9867	565.85	22.9989	302.46
16S	ZYQ005	2	10.5	23.875	50.8875	87.6967	100.093	594.46	23.4277	558.427
16S	ZYQ006	1	12	22.125	47.51	78.33	90.34	587.341	16.7788	405.682
16S	ZYQ006	2	10.25	20	47.87	76.1933	94.1267	653.629	17.5947	288.485
16S	ZYQ007	1	10.75	17.625	69.42	93.08	97.9033	551.163	25.736	416.8
16S	ZYQ007	2	9.75	15.875	63.3375	92.46	102.457	533.74	26.5005	301.421
16S	ZYQ008	1	10.25	15.625	53.5275	90.56	102.083	657.615	28.8394	379.878
16S	ZYQ008	2	10	14.4	57.5	93.6967	103.653	NA	26.4111	320.833
16S	ZYQ009	1	13	25.875	51.7925	86.9033	106.237	524.455	21.0433	635.052
16S	ZYQ009	2	NA	NA	NA	95.2133	103.12	NA	NA	NA
16S	ZYQ010	1	11	18	57.7725	97.2267	101.897	476.205	26.4725	427.938
16S	ZYQ010	2	13	19.5	59.8625	102.14	105.703	422.859	25.2205	539.512
16S	ZYQ011	1	10	17.5	62.035	95.9733	106.047	577.566	27.5976	365.509
16S	ZYQ011	2	8.75	15.75	70.9325	98.8933	102.707	552.83	28.5557	331.792
16S	ZYQ012	1	10	15.625	66.15	94.08	96.3633	522.955	27.78	298.86
16S	ZYQ012	2	10.4	14.8	64.05	96.2567	99.0133	NA	29.0393	293.456
16S	ZYQ013	1	12.25	20.625	52.6975	91.7867	100.69	593.147	22.7252	549.574
16S	ZYQ013	2	11.75	25.375	49.7025	85.69	99.23	590.773	23.8376	658.602
16S	ZYQ014	1	10.5	17.625	63.42	89.4533	91.6033	523.559	17.8549	336.146
16S	ZYQ014	2	10.75	20.375	56.67	90.7133	99.3167	541.169	22.8011	378.378
16S	ZYQ015	1	9.75	19	52.1425	88.48	98.6267	526.928	20.4204	326.421
16S	ZYQ015	2	11	22.5	54.4525	84.87	90.32	579.159	22.1103	398.462
16S	ZYQ016	1	10.25	19.875	52.705	101.893	106.387	469.744	25.792	482.687
16S	ZYQ016	2	10	23.125	53.79	99.4567	108.927	436.326	23.7035	415.288
16S	ZYQ017	1	9.75	15.5	42.165	88.7533	109.337	544.824	20.0918	333.441
16S	ZYQ017	2	11	18.75	51.3525	93.43	110.25	599.879	23.8	360.116
16S	ZYQ018	1	9	18.25	51.65	96.0367	99.31	511.804	20.6653	234.04
16S	ZYQ018	2	8.5	13.75	63.495	91.4033	88.3767	494.041	18.3509	192.935
16S	ZYQ019	1	12	21.125	54.3275	88.04	104.48	480.12	19.1978	434.839
16S	ZYQ019	2	11.5	20.875	47.97	87.07	96.0467	597.819	20.1616	395.48
16S	ZYQ020	1	10	22.75	56.995	98.67	107.193	562.984	29.527	559.222
16S	ZYQ020	2	12.25	26.75	47.23	90.1333	99.6233	468.119	18.9186	591.549
16S	ZYQ021	1	NA	NA	NA	NA	NA	NA	NA	NA
16S	ZYQ021	2	NA	NA	NA	NA	NA	NA	NA	NA
16S	ZYQ022	1	9.75	18.625	50.52	83.78	100.667	557.952	20.3778	353.763
16S	ZYQ022	2	10.25	21.875	56.2675	84.5967	100.283	631.431	23.4097	404.727
16S	ZYQ024	1	12	21.75	47.65	87.8133	99.3867	575.994	22.247	560.765
16S	ZYQ024	2	12	21.5	52.0275	89.1533	101.51	602.507	24.0477	516.201
16S	ZYQ025	1	11.75	26.75	44.7775	82.4533	102.4	621.983	19.0541	520.377
16S	ZYQ025	2	11.5	27.875	46.055	80.4033	106.667	538.329	18.8519	557.778
16S	ZYQ026	1	11.25	19.5	52.47	83.8067	101.333	470.375	16.3638	341.206
16S	ZYQ026	2	12	26.875	47.965	91.8167	110.023	506.085	20.1199	547.668
16S	ZYQ027	1	10	19.75	47.8825	88.4467	100.233	557.145	21.8285	374.332
16S	ZYQ027	2	11.75	24	50.2275	86.36	97.7933	586.397	22.395	638.28
16S	ZYQ028	1	12.5	21.375	47.13	87.8033	85.85	645.801	20.8854	477.844
16S	ZYQ028	2	10.75	18.375	45.295	81.3133	80.6867	597.674	15.8907	291.2
16S	ZYQ029	1	NA	NA	NA	NA	NA	NA	NA	NA
16S	ZYQ029	2	NA	NA	NA	NA	NA	NA	NA	NA
16S	ZYQ030	1	11.75	25.125	51.8225	88.23	98.95	616.415	22.5637	591.111
16S	ZYQ030	2	11.75	23.875	48.125	84.9533	93.88	536.573	20.6011	495.866
16S	ZYQ031	1	11.75	20.375	52.465	81.6867	90.24	517.787	17.53	337.525
16S	ZYQ031	2	12	25.5	51.9475	86.4167	97.5067	522.357	19.7564	453.196
16S	ZYQ032	1	11.25	20.75	61.0675	90.13	101.663	539.638	23.947	502.762
16S	ZYQ032	2	12	20.375	55.2125	86.6833	102.15	483.537	23.3356	474.752
16S	ZYQ033	1	11.25	25.125	52.0925	83.6567	94.6367	492.853	17.0333	444.404
16S	ZYQ033	2	NA	NA	NA	NA	NA	NA	NA	NA
16S	ZYQ034	1	9.5	13.75	53.455	84.4933	89.7833	696.504	25.6698	291.275
16S	ZYQ034	2	10	13.5	57.325	80.0533	90.3467	NA	18.91	181.227
16S	ZYQ035	1	11	23.625	47.88	73.77	85.5533	559.593	11.9212	306.25
16S	ZYQ035	2	12	28.5	48.2925	77.3567	81.7867	586.322	15.0704	411.299
16S	ZYQ036	1	10.5	28.625	46.66	85.85	96.52	725.253	22.1607	458.59
16S	ZYQ036	2	10.5	26.75	48.89	82.7667	90.9467	645.801	21.9138	578.443
16S	ZYQ037	1	11.75	24	50.9075	88.8933	93.64	634.127	20.669	431.395
16S	ZYQ037	2	10.5	21.625	51.5075	90.4567	99.34	636.194	23.3307	561.609
16S	ZYQ038	1	11.75	25.25	47.645	85.78	86.72	599.16	17.9667	468.222
16S	ZYQ038	2	12.5	26.375	50.9425	86.1667	89.99	547.853	21.4026	649.231
16S	ZYQ039	1	15.5	24.875	51.0275	99.5667	98.3167	624.197	26.7288	472.393
16S	ZYQ039	2	11.75	19	52.8875	102.133	99.3833	617.733	31.6806	512.5
16S	ZYQ040	1	8	23.25	50.6275	98.55	101.573	657.23	28.4348	459.13
16S	ZYQ040	2	8	21.5	49.0125	94.64	92.6567	593.902	25.6016	425.698
16S	ZYQ041	1	NA	NA	NA	94.27	98.9367	NA	27.6635	157.684
16S	ZYQ041	2	NA	NA	NA	99.97	95.3267	NA	23.736	79.357
16S	ZYQ042	1	10	14.75	55.555	94.5233	96.5	661.649	27.2356	313.497
16S	ZYQ042	2	10	16.875	57.8125	88.2467	92.5733	559.874	20.5797	308.619
16S	ZYQ044	1	9	15.125	64.78	92.98	91.23	623.404	27.2771	299.422
16S	ZYQ044	2	8.75	13.25	58.615	93.29	94.13	546.206	25.087	268.947
16S	ZYQ045	1	11	21.75	53.32	86.3767	90.6167	638.159	22.2067	476.331
16S	ZYQ045	2	12	27.25	54.7775	88.26	97.93	601.216	23.6489	616.477
16S	ZYQ046	1	NA	NA	NA	NA	NA	NA	NA	NA
16S	ZYQ046	2	NA	NA	NA	NA	NA	NA	NA	NA
16S	ZYQ047	1	13.25	26.125	39.99	89.87	98.25	611.641	18.5857	538.15
16S	ZYQ047	2	12.5	26	47.9575	87.1433	97.4467	506.726	18.9069	535.294
16S	ZYQ048	1	11.7143	20.4286	49.59	88.59	94.48	NA	18.4848	186.364
16S	ZYQ048	2	11	21.5	55.1025	86.97	96.8533	660.327	23.3581	505.298
16S	ZYQ049	1	11	20.25	49.1975	88.9533	100.657	534.299	20.2726	332.402
16S	ZYQ049	2	11.75	24.25	45.485	84.64	96.74	538.909	19.5769	435.385
16S	ZYQ050	1	12	23.25	46.78	89.62	100.93	544.86	21.0714	507.978
16S	ZYQ050	2	10	18.5	55.1	88.95	97.53	605.502	27.6016	468.659
16S	ZYQ051	1	13	21.125	45.7075	92.04	110.63	487.524	19.25	452.083
16S	ZYQ051	2	13	20.25	48.665	85.5033	108.407	527.172	19.791	460.622
16S	ZYQ052	1	10	17.25	57.2525	90.2567	88.9	568.403	25.6067	387.151
16S	ZYQ052	2	10.25	16.875	57.735	90.84	88.8133	591.139	26.0369	398.883
16S	ZYQ053	1	10	21.5	56.58	82.17	88.77	548.995	17.8743	311.354
16S	ZYQ053	2	8.5	22.75	51.94	76.9833	83.43	NA	14.2	208.696
16S	ZYQ054	1	8.25	19.5	53.6725	85.1533	88.5067	NA	21.1062	155.09
16S	ZYQ054	2	12	26	55.6325	83.09	94.5367	593.22	22.0098	537.062
16S	ZYQ055	1	12	19.5	46.5475	90.3533	99.9667	607.092	20.9691	437.79
16S	ZYQ055	2	11.5	19.875	46.5175	90.5533	98.96	592.162	21.6173	459.259
16S	ZYQ056	1	11.75	13.75	64.72	88.9633	102.787	690.856	26.9457	380.247
16S	ZYQ056	2	12	16.5	57.56	87.7167	96.6867	584.737	27.2866	462.644
16S	ZYQ057	1	11.75	19.375	61.01	94.1	96.7733	532.692	26.192	326.178
16S	ZYQ057	2	12.5	15.125	62.5525	88.5	96.15	547.853	28.4538	395.385
16S	ZYQ058	1	10.5	20.25	54.4375	100.797	110.063	416.226	23.8021	439.091
16S	ZYQ058	2	12	20.125	48.7325	98.07	114.157	393.003	22.5542	471.674
16S	ZYQ059	1	11.5	18.5	56.6375	87.9833	103.657	570.227	22.2655	381.243
16S	ZYQ059	2	11.5	20.625	50.23	89.87	98.3633	624.197	24.0033	485.276
16S	ZYQ060	1	12	26.125	46.8675	82.9933	98.1133	656.83	20.7637	544.937
16S	ZYQ060	2	12.25	27.125	48.6325	88.6567	103.233	633.075	21.3474	622.222
16S	ZYQ061	1	10.25	18.625	53.465	97.24	100.337	626.694	29.4573	531.656
16S	ZYQ061	2	11.75	18.875	47.9375	88.9767	99.3567	632.222	29.0361	427.044
16S	ZYQ062	1	10.25	13.5	69.735	92.58	95.11	635.901	25.4887	345.625
16S	ZYQ062	2	10	13	69.815	89.82	94.4467	602.037	24.5594	272.544
16S	ZYQ063	1	10.75	20.375	55.24	88.7433	100.413	631.431	21.7665	426.788
16S	ZYQ063	2	11	23.625	50.8925	86.7267	97.6033	647.24	24.6602	619.036
16S	ZYQ064	1	13.75	20.375	40.405	72.0133	91.2167	551.019	13.4337	342.921
16S	ZYQ064	2	12.75	19.375	46.085	72.5233	88.3433	520.93	11.8933	275.2
16S	ZYQ065	1	9.5	14.625	52.1725	79.65	95.7967	535.141	18.8755	250.608
16S	ZYQ065	2	12.5	19.625	60.455	90.3167	100.13	588.919	24.0361	437.294
16S	ZYQ066	1	10.5	18.5	51.56	92.0267	93.11	594.092	22.3651	342.759
16S	ZYQ066	2	11.75	25.5	52.0525	99.87	108.183	547.012	27.4154	636.022
16S	ZYQ067	1	NA	NA	NA	97.6567	100.187	555.814	25.7147	352
16S	ZYQ067	2	9.25	26.75	50.655	98.72	101.9	541.874	29.712	598.539
16S	ZYQ069	1	8.28571	15.7143	48.8625	85.8667	89.05	NA	20.213	156.568
16S	ZYQ069	2	9.5	16.875	54.6475	86.7233	88.7	653.629	20.4061	305.455
16S	ZYQ070	1	12	22.875	47.56	81.92	87.47	548.322	18.6275	247.305
16S	ZYQ070	2	10.5	18.125	51.525	84.6933	83.6733	639.162	18.3077	260.256
16S	ZYQ071	1	NA	NA	NA	82.16	92.5833	626.118	19.0036	426.627
16S	ZYQ071	2	10.75	18.375	43.6075	83.4733	96.59	567.568	16.9766	261.838
16S	ZYQ072	1	11	21.625	50.2725	87.6433	99.37	572.527	19.1518	336.158
16S	ZYQ072	2	11	24.125	57.8075	84.2033	97.65	640.612	22.4144	501.235
16S	ZYQ073	1	12	25.25	60.27	89.68	96.5433	602.507	25.797	664.804
16S	ZYQ073	2	11.25	24.75	56.0425	87.1367	86.8267	568.026	20.5558	538.289
16S	ZYQ074	1	NA	NA	NA	NA	NA	NA	NA	NA
16S	ZYQ074	2	NA	NA	NA	NA	NA	NA	NA	NA
16S	ZYQ075	1	11.75	23	49.9825	87.3533	100.377	584.737	19.49	514.943
16S	ZYQ075	2	12	25.625	49.8375	89.6067	100.13	525.332	20.6429	627.143
16S	ZYQ076	1	10.75	22.875	49.9325	86.4567	98.3067	599.879	21.6609	550.289
16S	ZYQ076	2	11.25	25	48.9275	88.7467	97.15	575.614	21.9076	492.707
16S	ZYQ077	1	11.25	20.75	55.415	92.02	104.33	549.969	23.3914	442.703
16S	ZYQ077	2	11.75	25.875	48.075	92.3033	108.98	573.365	25.3573	665.193
16S	ZYQ078	1	NA	NA	NA	NA	NA	NA	NA	NA
16S	ZYQ078	2	NA	NA	NA	NA	NA	NA	NA	NA
16S	ZYQ079	1	10.5	18.375	52.085	93.47	106.957	629.424	22.9043	318.261
16S	ZYQ079	2	11.5	21.25	54.26	87.07	98.9867	644.59	25.7565	460.87
16S	ZYQ080	1	12	17	55.0525	89.3967	102.427	667.859	27.7786	547.436
16S	ZYQ080	2	11.75	16.25	58.9	85.36	96.88	480.075	19.6181	317.379
16S	ZYQ081	1	12.5	21.75	49.88	94.6733	104.58	524.786	24.2863	539.368
16S	ZYQ081	2	11.75	17.625	54.285	95.1067	105.187	549.969	25.4926	454.054
16S	ZYQ082	1	11.25	23	51.75	86.3233	92.7533	623.183	16.7096	358.75
16S	ZYQ082	2	11	19.875	53.455	81.1433	91.1233	534.944	15.7584	290.103
16S	ZYQ083	1	11.25	18.375	51.975	89.8033	98.6833	576.378	21.6041	324.061
16S	ZYQ083	2	12.25	19.25	55.1225	87.6233	96.94	503.417	21.4888	388.815
16S	ZYQ084	1	11	13.25	59.435	82.748	86.9467	576.55	19.95	260.556
16S	ZYQ084	2	10	13	61.0925	81.89	83.8133	549.096	20.3877	225.926
16S	ZYQ085	1	12	16	53.7175	92.3633	116.613	552.958	24.7536	471.739
16S	ZYQ085	2	13	20.875	59.4825	93.75	114.31	536.072	25.5613	617.204
16S	ZYQ086	1	10.5	23.375	52.175	104.21	100.047	500.894	24.1159	495.385
16S	ZYQ086	2	10.25	26.125	56.78	104.977	100.217	599.879	30.7541	655.491
16S	ZYQ087	1	NA	NA	NA	NA	NA	NA	NA	NA
16S	ZYQ087	2	NA	NA	NA	NA	NA	NA	NA	NA
16S	ZYQ088	1	11.75	18.375	58.68	91.4367	97.49	565.368	25.5658	454.054
16S	ZYQ088	2	11.75	22.875	58.4	93.83	97.4867	547.607	26.1382	595.183
16S	ZYQ089	1	10.6667	15.3333	54.8333	88.2267	97.4367	NA	15.5646	160.938
16S	ZYQ089	2	11.75	23.25	52.9575	87.7367	96.91	555.556	20.1877	523.704
16S	ZYQ090	1	9.75	15.875	64.395	86.02	97.85	622.723	27.2016	356.747
16S	ZYQ090	2	9	15.375	63.155	84.8533	98.5633	624.906	26.1966	336
16S	ZYQ091	1	12.25	25.125	53.655	87.0633	92.09	640.215	21.7368	667.251
16S	ZYQ091	2	12	26.375	50.05	85.0467	92.2067	613.953	22.416	640
16S	ZYQ092	1	11	27.5	53.2325	92.63	100.69	515.237	20.0552	464.828
16S	ZYQ092	2	11.5	25.75	55.265	79.8933	99.6267	562.451	20.0509	446.742
16S	ZYQ093	1	11.5	21.625	47.1275	91.8733	97.27	570.215	18.859	431.538
16S	ZYQ093	2	12	23.5	48.1	91.9367	99.26	575.076	22.1109	570.652
16S	ZYQ094	1	11.75	23.25	50.1475	94.4733	106.933	597.819	23.4072	626.441
16S	ZYQ094	2	12	22.75	45.12	92.2733	109.49	623.111	23.7974	554.463
16S	ZYQ095	1	NA	NA	NA	NA	NA	NA	NA	NA
16S	ZYQ095	2	NA	NA	NA	NA	NA	NA	NA	NA
16S	ZYQ096	1	11	23.5	46.0275	96.0567	105.963	532.692	20.5553	414.136
16S	ZYQ096	2	12.25	23	51.845	91.42	100.417	514.95	21.4619	510.714
16S	ZYQ097	1	8.75	14.125	52.605	83.7	91.1867	NA	18.7617	185.802
16S	ZYQ097	2	11.25	17.625	50.3975	83.12	87.7167	551.388	18.2075	284.516
16S	ZYQ098	1	11	22.25	58.215	80.18	82.3367	586.322	16.5812	324.294
16S	ZYQ098	2	11.25	22.75	53.57	80.39	81.24	625.175	18.7201	383.735
16S	ZYQ099	1	11.25	18.375	57.5425	86.79	90.8567	615.143	23.8161	423.218
16S	ZYQ099	2	10.75	19.375	62.4325	89.9	94.1267	645.207	28.6004	502.805
16S	ZYQ100	1	11.5	24	51.155	85.1567	89.8833	626.292	23.0637	563.889
16S	ZYQ100	2	11.5	22.125	52.88	95.71	100.08	556.916	26.0572	618.947
16S	ZYQ101	1	12.25	18.375	45.5725	87.5833	91.44	672.504	22.6333	456.707
16S	ZYQ101	2	13	25.75	51.72	91.0067	108.273	573.467	26.9394	833.636
16S	ZYQ102	1	11.75	14	58.575	98.6033	98.0467	555.922	25.6883	331.959
16S	ZYQ102	2	11.2	15.2	57.555	95.47	99.0967	NA	26.9636	226.279
16S	ZYQ103	1	9.25	14.75	60.325	84.65	89.62	NA	23.0113	195.673
16S	ZYQ103	2	9.25	10.875	56.4425	86.81	88.4067	NA	23.5653	140.848
16S	ZYQ104	1	12	22.375	49.395	90.4133	103.277	674.133	23.7342	605.521
16S	ZYQ104	2	11.25	23.625	47.7	88.3467	98.0733	654.07	22.9778	558.333
16S	ZYQ106	1	11.5	20.125	57.9325	86.7167	91.09	481.893	18.3022	437.413
16S	ZYQ106	2	13	19.375	59.0925	87.42	94.5267	538.329	24.5827	574.074
16S	ZYQ107	1	11.75	21.625	48.82	90.1167	98.42	611.641	21.8119	493.642
16S	ZYQ107	2	9.75	19.75	57.7325	88.2767	96.67	568.403	22.9736	434.078
16S	ZYQ109	1	12	19.125	45.82	89.9567	99.0967	522.038	20.4307	1249.74
16S	ZYQ109	2	11.25	16.875	51.6575	86.8667	96.04	651.695	23.0253	274.51
16S	ZYQ111	1	10	26.875	45.79	87.9833	90.46	665.25	22.406	487.308
16S	ZYQ111	2	10.25	16.375	48.5375	91.5867	100.423	541.192	20.6277	324.681
16S	ZYQ112	1	12.75	19.375	46.4575	88.1567	96.3033	546.383	22.2969	588.619
16S	ZYQ112	2	13.5	22.25	49.86	94.2733	110.837	505.142	25.3782	681.005
16S	ZYQ113	1	11	15.875	59.36	96.0767	97.8633	546.181	27.0356	499.333
16S	ZYQ113	2	12.25	20.75	53.17	91.9933	103.497	520.6	23.0159	445.584
16S	ZYQ114	1	10	28	49.3	84.7333	91.7033	674.924	20.3333	479.13
16S	ZYQ114	2	10.25	25.5	55.045	82.0067	90.8733	712.857	22.2157	546.624
16S	ZYQ115	1	11.25	20.375	52.28	84.9167	94.3533	484.402	16.6611	264.293
16S	ZYQ115	2	11.75	20	52.82	88.1233	98.3533	552.016	23.0007	554.787
16S	ZYQ116	1	11	22.375	51.4675	89.4367	104.697	582.398	21.5766	541.494
16S	ZYQ116	2	10.25	22.375	43.88	93.2767	104.727	569.767	23.1307	516
16S	ZYQ117	1	NA	NA	NA	NA	NA	NA	NA	NA
16S	ZYQ117	2	NA	NA	NA	NA	NA	NA	NA	NA
16S	ZYQ118	1	10.25	18.875	56.6	85.7833	97.0733	506.556	18.9819	357.447
16S	ZYQ118	2	10.25	21.125	57.935	91	99.0133	548.733	23.509	406.629
16S	ZYQ119	1	10	14.75	48.5275	91.7133	96.37	560.968	21.4011	234.595
16S	ZYQ119	2	11.75	16.375	51.4375	82.6467	90.8467	585.594	20.1522	373.333
16S	ZYQ120	1	10.5	16.25	58.59	93.14	98.1433	603.448	23.151	360.46
16S	ZYQ120	2	10.5	14.75	49.0625	92.6967	90.6767	NA	21.5896	206.989
16S	ZYQ121	1	NA	NA	NA	NA	NA	NA	NA	NA
16S	ZYQ121	2	NA	NA	NA	NA	NA	NA	NA	NA
16S	ZYQ122	1	13.25	18.625	54.4125	91.2867	98.0733	609.289	22.9233	531.676
16S	ZYQ122	2	12	14.875	54.72	85.23	93.5933	515.215	19.1507	315.745
16S	ZYQ123	1	11.25	18.75	53.2525	84.474	88.3267	599.16	20.6811	388.889
16S	ZYQ123	2	10	23.25	52.18	82.9233	90.8067	642.595	20.7517	308.655
16S	ZYQ125	1	NA	NA	NA	NA	NA	NA	NA	NA
16S	ZYQ125	2	NA	NA	NA	NA	NA	NA	NA	NA
16S	ZYQ126	1	12.25	25.875	45.56	77.4933	99.51	574.419	17.1227	511.2
16S	ZYQ126	2	13	28.25	44.0525	81.8433	96.36	608.126	18.7605	559.195
16S	ZYQ127	1	10.5	19.5	48.3025	87.97	93.1267	618.894	19.9838	375.266
16S	ZYQ127	2	9.25	19.625	44.4875	86.1833	91.25	599.499	21.1425	263.234
16S	ZYQ129	1	11.75	22.25	50.805	91.47	102.95	596.747	25.7637	629.213
16S	ZYQ129	2	10	23.75	56.705	92.6167	95.8133	571.967	22.955	472.973
16S	ZYQ130	1	12.5	17.625	48.3775	78.5367	89.2533	710.816	20.3224	345.205
16S	ZYQ130	2	11.5	21.5	55.7125	88.3067	94.5133	599.16	22.3507	556.111
16S	ZYQ131	1	NA	NA	NA	NA	NA	NA	NA	NA
16S	ZYQ131	2	NA	NA	NA	NA	NA	NA	NA	NA
16S	ZYQ132	1	12	32.25	40.2275	85.31	100.587	562.215	16.8649	583.093
16S	ZYQ132	2	12	30.375	41.9825	85.9033	98.9867	638.859	19.4155	667.442
16S	ZYQ133	1	NA	NA	NA	NA	NA	NA	NA	NA
16S	ZYQ133	2	NA	NA	NA	NA	NA	NA	NA	NA
16S	ZYQ134	1	11.75	24.625	50.79	89.11	94.3833	649.692	21.0365	576.867
16S	ZYQ134	2	12.25	21	50.1675	84.3967	88.3	607.055	21.1434	505.251
16S	ZYQ135	1	12	20.625	52.195	89.18	108.9	534.884	23.6053	495.2
16S	ZYQ135	2	12	22.125	60.5775	93.27	97.01	591.536	25.7779	561.628
16S	ZYQ136	1	10.5	22	54.5725	86.7667	90.7333	594.279	21.8008	457.386
16S	ZYQ136	2	10	23.75	46.305	87.2567	90.0633	552.016	20.3869	460.957
16S	ZYQ137	1	10.8	13.4	54.5375	83.3933	91.9133	NA	18.4369	189.509
16S	ZYQ137	2	11	12	53.3975	85.1667	93.8567	602.037	20.8536	256.805
16S	ZYQ138	1	11.5	19.375	53.985	82.48	87.1733	597.96	19.7981	375.419
16S	ZYQ138	2	11.5	17.75	57.9125	82.88	86.3367	579.242	18.8914	317.778
16S	ZYQ139	1	12.25	19.875	61.2825	93.7233	103.427	594.995	29.692	429.006
16S	ZYQ139	2	11.5	17.625	62.555	90.14	100.587	521.765	27.16	502.564
16S	ZYQ140	1	11.75	16	60.9925	85.2867	89.53	571.195	20.6943	286.55
16S	ZYQ140	2	12	17.875	50.4575	86.0067	90.0267	490.826	19.2107	323.618
16S	ZYQ141	1	NA	NA	NA	NA	NA	NA	NA	NA
16S	ZYQ141	2	NA	NA	NA	NA	NA	NA	NA	NA
16S	ZYQ142	1	NA	NA	NA	NA	NA	NA	NA	NA
16S	ZYQ142	2	NA	NA	NA	NA	NA	NA	NA	NA
16S	ZYQ144	1	10.5	20.375	51.2825	86.2067	89.1967	557.952	22.3147	402.688
16S	ZYQ144	2	11.5	22.125	54.0725	86.4433	93.59	600.658	20.4406	396.386
16S	ZYQ146	1	11	24.75	46.4275	90.75	100.857	543.324	21.6822	578.477
16S	ZYQ146	2	12	24.625	48.35	88.99	92.4167	646.375	23.8	580.588
16S	ZYQ147	1	9.6	15.6	52.55	92.27	97.7233	NA	25.3084	131.871
16S	ZYQ147	2	13.5	20	53.1925	88.07	107.763	558.511	24.7358	693.298
16S	ZYQ148	1	10	23	58.01	84.5333	91.6033	691.86	23.7253	492.8
16S	ZYQ148	2	11.5	23.5	46.805	85.94	98.4067	487.604	16.9717	345.377
16S	ZYQ149	1	10.5	19.375	53.5275	91.15	88.3433	608.126	21.4103	348.391
16S	ZYQ149	2	11.25	21.75	52.595	98.1567	96.09	585.029	23.9167	450.227
16S	ZYQ150	1	11.75	20.5	51.8325	83.53	88.82	694.838	21.9049	465.244
16S	ZYQ150	2	11.25	22.125	59.03	84.1167	85.9367	536.561	20.5937	386.567
16S	ZYQ151	1	11.5	23	50.01	90.7767	94.7733	615.253	22.8557	513.059
16S	ZYQ151	2	12.25	25.375	52.735	93.86	110.537	506.085	24.3706	667.358
16S	ZYQ152	1	12.25	22.875	45.8925	83.7167	98.5533	562.84	19.6174	428.191
16S	ZYQ152	2	12.25	21.25	49.73	84.75	95.3633	633.075	20.5333	501.667
16S	ZYQ153	1	10.75	20.125	58.8125	86.9633	90.1833	650.2	23.1649	470.533
16S	ZYQ153	2	12	18.125	49.02	84.3733	90.1733	601.32	21.6423	429.438
16S	ZYQ154	1	10.5	15.375	59.195	103.753	101.883	538.969	30.1568	472.973
16S	ZYQ154	2	10.25	22.75	57.83	93.9733	99.5	549.738	25.3539	532.147
16S	ZYQ155	1	10	22.625	54.39	87.48	95.2733	673.803	23.6857	333.775
16S	ZYQ155	2	11	24.125	52.08	89.2	102.077	513.515	20.6164	498.429
16S	ZYQ156	1	10.5	18.25	51.5425	92.5967	99.8033	578.092	22.5432	314.205
16S	ZYQ156	2	10	18.125	49.725	92.02	103.287	508.721	21.0513	297.5
16S	ZYQ157	1	8.5	17.875	62.85	88.07	91.0133	575.955	21.2511	285.731
16S	ZYQ157	2	9.5	14	59.44	89.5967	95.5267	563.686	24.9345	418.391
16S	ZYQ158	1	8.25	14.25	59.1925	81.67	83.6233	NA	19.6987	181.818
16S	ZYQ158	2	10	18.25	51.7675	83.2333	89.12	586.322	19.5315	275.254
16S	ZYQ159	1	11	16	56.79	86.1433	96.6067	625.935	22.8558	377.427
16S	ZYQ159	2	12	21.125	53.77	92.77	102.343	575.076	24.4087	490.761
16S	ZYQ160	1	10	19.375	56.2325	90.02	100.727	553.941	22.807	388.889
16S	ZYQ160	2	10	19.75	57.425	92.5467	100.17	606.895	24.4877	433.918
16S	ZYQ161	1	9.14286	17	55.68	81.9767	87.9167	NA	19.9756	261.433
16S	ZYQ161	2	10	21.625	55.4025	87.9967	89.6067	552.016	19.8135	378.298
16S	ZYQ162	1	11.5	16.625	55.4225	89.7733	93.5933	563.329	22.0098	289.492
16S	ZYQ162	2	12.25	26.5	52.555	90.7867	103.053	535.496	22.8519	504.737
16S	ZYQ163	1	9.75	17.25	50.0575	86.37	98.7567	544.789	18.4963	251.852
16S	ZYQ163	2	11.5	19.75	45.9075	85.2067	97.8767	583.412	18.6855	360.116
16S	ZYQ164	1	11.5	25.75	46.665	82.96	89.6767	603.367	17.8093	435.465
16S	ZYQ164	2	12	25.875	47.0325	84.0767	92.02	626.118	19.1085	527.692
16S	ZYQ165	1	10	23	52.4425	88.45	95.8433	545.433	22.4265	488.557
16S	ZYQ165	2	10.75	22.625	51.5	93.2033	97.4367	527.172	22.4701	541.14
16S	ZYQ166	1	12	20.25	60.1325	91.56	103.02	486.814	24.5011	479.617
16S	ZYQ166	2	12	18.75	54.6775	97.35	102.463	537.127	24.6623	469.036
16S	ZYQ167	1	11.25	18.125	49.8425	84.77	87.3	523.256	19.7333	262.143
16S	ZYQ167	2	12	20.25	51.035	88.5367	100.133	620.93	23.0267	411.2
16S	ZYQ168	1	10.25	20.125	53.515	92.01	92.9933	638.159	23.4438	410.059
16S	ZYQ168	2	11.5	20.375	50.625	90.74	91.1267	623.111	23.6919	393.107
16S	ZYQ169	1	NA	NA	NA	NA	NA	NA	NA	NA
16S	ZYQ169	2	NA	NA	NA	NA	NA	NA	NA	NA
16S	ZYQ170	1	13	29.375	42.735	92.5133	100.47	522.081	21.8084	767.172
16S	ZYQ170	2	13.25	28.375	46.415	91.6667	95.48	496.313	19.2722	696.585
16S	ZYQ171	1	14	33.125	48.56	82.6267	98.6567	517.591	16.3285	651.897
16S	ZYQ171	2	12.75	27.5	41.8825	80.6133	92.5633	560.724	16.6574	524.222
16S	ZYQ172	1	13.25	21.875	48.955	90.7667	100.713	439.975	20.1444	400.45
16S	ZYQ172	2	13	24.375	50.4875	91.41	104.307	492.442	23.1443	543.2
16S	ZYQ173	1	9.5	18.75	49.9675	92.0833	96.0833	613.876	19.5479	285.475
16S	ZYQ173	2	8.5	16.5	49.585	86.9167	93.5033	NA	22.9732	255.779
16S	ZYQ174	1	10.5	19.625	56.32	88.9833	98.7267	478.917	21.2805	350
16S	ZYQ174	2	11.75	19.875	48.9175	91.4633	99.8633	522.038	23.7194	376.754
16S	ZYQ176	1	10	18.25	52.8025	96.0567	93.7167	669.869	27.5159	486.957
16S	ZYQ176	2	10.25	21.375	52.8175	92.8433	96.48	555.169	24.117	461.087
16S	ZYQ177	1	8.28571	10.8571	62.945	87.9333	85.97	NA	21.3796	181.347
16S	ZYQ177	2	11	20.125	51.8425	92.41	102.88	514.826	25.613	431.9
16S	ZYQ178	1	NA	NA	NA	NA	NA	NA	NA	NA
16S	ZYQ178	2	NA	NA	NA	NA	NA	NA	NA	NA
16S	ZYQ180	1	NA	NA	NA	NA	NA	NA	NA	NA
16S	ZYQ180	2	NA	NA	NA	NA	NA	NA	NA	NA
16S	ZYQ181	1	12.25	18.125	48.755	94.35	104.313	477.216	22.7032	411.472
16S	ZYQ181	2	11.5	22.625	53.5625	91.3867	103.47	536.072	24.1136	545.699
16S	ZYQ182	1	11.25	29.625	51.7025	92.5933	106.663	584.488	25.1007	781.915
16S	ZYQ182	2	11.75	27.5	50.195	90.5267	101.063	676.63	29.7865	905.276
16S	ZYQ183	1	11.5	25	52.585	88.8	96.91	595.85	23.5912	522.099
16S	ZYQ183	2	11	21.875	54.535	83.4033	90.99	656.83	20.8937	385.443
16S	ZYQ184	1	11	21.125	54.655	86.5933	100.047	591.313	25.082	602.824
16S	ZYQ184	2	10.75	16.125	59.9125	88.0967	94.1933	490.077	19.7979	274.869
16S	ZYQ185	1	9.75	16.375	48.3325	89.66	97.06	678.295	25.1683	356.049
16S	ZYQ185	2	10.6667	13	49.2625	NA	NA	NA	18.3447	288.75
16S	ZYQ186	1	10	28.875	53.82	86.4	101.17	521.765	19.0185	531.282
16S	ZYQ186	2	10.75	23.75	49.1925	86.4	90.14	565.245	20.72	532.778
16S	ZYQ187	1	10.5	22	48.7275	86.3167	109.57	483.028	22.1997	544.444
16S	ZYQ187	2	13	24.625	53.6575	87.08	114.91	503.476	20.9447	595.361
16S	ZYQ188	1	12.5	29.25	45.0225	84.91	99.55	529.485	19.5357	685.714
16S	ZYQ188	2	13.75	28	47.3775	77.7	97.2833	544.691	18.7539	654.04
16S	ZYQ189	1	12.5	28.25	44.91	91.7733	104.927	526.3	22.8764	708.796
16S	ZYQ189	2	11.75	32.5	45.0875	86.2867	107.49	545.433	23.1337	790.206
16S	ZYQ190	1	12	19.625	56.915	82.4067	85.76	623.256	19.3547	435.2
16S	ZYQ190	2	12.25	20.625	56.24	88.6667	99.6867	617.647	25.7435	578.118
16S	ZYQ191	1	12	22.5	45.49	90.03	96.44	587.855	24.6867	595
16S	ZYQ191	2	10.25	24.375	59.575	83.6133	93.4767	601.216	22.9515	1248.86
16S	ZYQ192	1	9.5	16.5	51.5075	81.32	87.03	NA	19.5131	260.69
16S	ZYQ192	2	10.75	17.625	45.94	85.7733	94.0867	686.935	23.2442	423.567
16S	ZYQ193	1	11.25	19.5	61.27	90.8133	92.0167	543.381	22.5872	402.308
16S	ZYQ193	2	10.5	16.375	54.8575	87.89	89.83	545.667	21.7899	352.737
16S	ZYQ194	1	10.5	13.875	50.9875	83.2133	89.1233	654.495	21.7341	261.988
16S	ZYQ194	2	10.25	15.5	51.3025	81.5933	91.8333	NA	19.3046	239.241
16S	ZYQ195	1	10.5	14	59.3925	92.25	95.15	499.382	20.743	240.773
16S	ZYQ195	2	10.5	14.75	54.825	87.6867	89.9933	531.212	20.7961	246.105
16S	ZYQ196	1	11.75	17	46.1725	100.53	102.31	598.495	28.3447	425.49
16S	ZYQ196	2	10.25	21.25	52.42	100.81	110.767	552.958	27.6855	564.565
16S	ZYQ197	1	12	31.25	46.1725	82.8833	104.353	563.329	15.9168	529.944
16S	ZYQ197	2	NA	NA	NA	78.9333	91.7	568.403	17.3892	204.134
16S	ZYQ198	1	11.75	21.5	52.9025	81.0867	89.8567	654.07	21.0556	395.833
16S	ZYQ198	2	11.75	25	57.3925	84.8033	95.7267	487.995	17.8846	394.074
16S	ZYQ199	1	NA	NA	NA	NA	NA	NA	NA	NA
16S	ZYQ199	2	NA	NA	NA	NA	NA	NA	NA	NA
16S	ZYQ201	1	11.5	19	58.355	95.64	105.723	648.619	28.8225	542.5
16S	ZYQ201	2	11.5	21.25	56.6125	94.12	103.113	537.638	26.9979	572.526
16S	ZYQ202	1	10.5	17.75	56.055	81.36	84.3433	634.405	20.3741	316.235
16S	ZYQ202	2	10.75	21.375	45.6275	81.5133	92.3633	587.855	20.3233	373.333
16S	ZYQ204	1	NA	NA	NA	NA	NA	NA	NA	NA
16S	ZYQ204	2	NA	NA	NA	NA	NA	NA	NA	NA
16S	ZYQ205	1	12	24.125	53.1725	89.1933	95.3067	665.962	22.4455	541.818
16S	ZYQ205	2	11.25	22.875	51.67	82.9967	97.9367	525.678	21.0389	491.458
16S	ZYQ206	1	10.75	20.625	57.79	89.4133	97.0033	560.465	21.1013	373.6
16S	ZYQ206	2	10	18.875	53.965	88.3533	97.1667	621.432	23.4619	419.162
16S	ZYQ207	1	10.25	14.375	60.72	93.6833	96.84	650.2	23.8525	310.651
16S	ZYQ207	2	11.5	20	58.705	86.5433	97.44	656.83	24.9105	513.924
16S	ZYQ208	1	NA	NA	NA	NA	NA	NA	NA	NA
16S	ZYQ208	2	NA	NA	NA	NA	NA	NA	NA	NA
16S	ZYQ209	1	11.25	21.625	43.6275	87.2433	103.263	506.19	16.8766	337.811
16S	ZYQ209	2	11	20.75	44.57	86.81	98.0333	610.465	19.7922	378.824
16S	ZYQ210	1	11.5	16.625	61.2975	88.16	100.993	585.948	24.7305	484.096
16S	ZYQ210	2	12.5	23.25	52.2575	88.6667	104.367	519.319	23.8292	586.979
16S	ZYQ211	1	10.25	22.25	47.3775	86.77	96.24	618.335	22.3072	464.088
16S	ZYQ211	2	10	15.5	51.26	75.57	78.3767	NA	17.4804	202.323
16S	ZYQ212	1	11.75	20.25	42.7425	76.08	88.9367	603.682	15.6593	312.667
16S	ZYQ212	2	10.25	16.25	56.325	89.3033	95.1267	603.367	23.7756	268.605
16S	ZYQ213	1	10	16.75	55.6625	94.3633	102.203	645.207	23.5069	298.78
16S	ZYQ213	2	NA	NA	NA	NA	NA	NA	NA	NA
16S	ZYQ214	1	12	29.875	44.035	88.1467	99.4933	602.507	19.5296	656.983
16S	ZYQ214	2	11.5	29.625	42.1825	87.06	102.54	587.855	17.6581	342.222
16S	ZYQ215	1	8.5	11.875	61.7775	94.2333	96.23	NA	20.633	128.447
16S	ZYQ215	2	9	18.375	59.6075	94.39	96.0467	622.435	27.1847	308.824
16S	ZYQ216	1	12.25	25.375	52.305	95.8433	98.54	498.938	23.9189	642.788
16S	ZYQ216	2	12	21.875	54.96	102.513	108.527	611.641	30.3684	732.37
16S	ZYQ217	1	NA	NA	NA	NA	NA	NA	NA	NA
16S	ZYQ217	2	NA	NA	NA	NA	NA	NA	NA	NA
16S	ZYQ218	1	11.75	20	53.4525	98.2467	111.38	539.139	26.9247	501.546
16S	ZYQ218	2	11.75	24.125	51.095	89.83	104.583	624.662	27.9105	648.721
16S	ZYQ219	1	11.75	21.625	48.335	81.45	90.5467	480.781	13.1803	240.104
16S	ZYQ219	2	12.25	22.375	49.0975	80.1567	88.4533	587.314	17.3393	459.401
16S	ZYQ220	1	12	26.25	55.83	89.83	105.803	617.733	26.1417	683.333
16S	ZYQ220	2	12	21.875	52.44	85.6133	96.02	605.502	22.5821	301.341
16S	ZYQ221	1	11.25	17.25	56.79	93.2467	97.76	583.333	23.9478	451.889
16S	ZYQ221	2	12.25	22.375	55.095	95.4967	102.8	513.758	26.2165	672.277
16S	ZYQ222	1	11.75	23.625	43.2625	87.5833	104.917	542.636	19.1406	492.917
16S	ZYQ222	2	12	22.875	43.715	92.6967	101.61	617.324	22.8431	526.18
16S	ZYQ223	1	11.5	21.875	45.11	81.1467	87.72	529.918	13.4215	309.896
16S	ZYQ223	2	12	24.5	47.99	87.2033	100.45	582.967	20.778	586.486
16S	ZYQ224	1	12	27.625	50.02	90.09	101.833	585.868	21.5487	633.846
16S	ZYQ224	2	11.75	24.875	45.9375	84.8533	96.9933	537.715	19.4017	520.829
16S	ZYQ225	1	11	26.375	50.3775	89.8033	109.493	660.377	22.0419	608.428
16S	ZYQ225	2	11.75	25.375	54.7725	90.9633	102.41	645.801	24.5992	666.467
16S	ZYQ226	1	11.75	20.375	49.97	89.1933	105.503	576.732	25.205	576.471
16S	ZYQ226	2	11.5	19.375	53.6	90.5467	103.813	539.867	23.4119	532.143
16S	ZYQ227	1	12	16.75	53.155	86.2867	97.1433	523.538	17.0832	276.602
16S	ZYQ227	2	11.75	17	46.395	83.6333	88.6733	586.903	18.394	276.316
16S	ZYQ228	1	10	14.875	63.26	97.8	103.207	516.629	28.1257	380.829
16S	ZYQ228	2	10.5	16.375	59.7575	97.66	103.443	527.172	25.1927	427.979
16S	ZYQ229	1	10.25	18.875	51.9075	90.3333	98.8167	580.742	21.6895	472.697
16S	ZYQ229	2	13	22.875	51.48	87.11	100.08	588.117	21.3507	602.89
16S	ZYQ230	1	12	19.25	47.9525	86.02	106.077	517.027	19.8333	392.857
16S	ZYQ230	2	10.75	22.75	46.365	84.4133	103.803	657.23	23.8087	534.783
16S	ZYQ231	1	12.25	17.75	48.055	94.4267	100.76	708.346	28.1743	460.759
16S	ZYQ231	2	13	23	52.8225	90.2333	100.073	523.831	21.6954	429.703
16S	ZYQ232	1	11	14.875	51.0325	NA	NA	NA	NA	NA
16S	ZYQ232	2	11.25	16.75	58.7775	94.21	104.37	527.172	25.4128	446.839
16S	ZYQ233	1	NA	NA	NA	NA	NA	NA	NA	NA
16S	ZYQ233	2	NA	NA	NA	NA	NA	NA	NA	NA
16S	ZYQ234	1	10	12.3333	59.6375	84.61	90.1733	NA	21.9442	156.279
16S	ZYQ234	2	10	13.625	51.655	92.5833	113.77	640.612	24.2667	315.432
16S	ZYQ235	1	10.5	25.25	45.4025	82.8133	93.4967	578.593	16.2265	370.241
16S	ZYQ235	2	10	25.25	43.355	82.6967	92.6067	610.465	19.4418	439.31
16S	ZYQ236	1	10.25	18.25	47.44	89.1033	94.1133	601.521	22.3179	232.308
16S	ZYQ236	2	8.5	15.125	53.33	98.6833	103.627	562.328	23.8502	300.323
16S	ZYQ237	1	11.75	28	42.0825	82.53	95.2333	561.2	16.994	470.105
16S	ZYQ237	2	11.5	34.5	44.3	81.2133	95.2667	654.07	18.6194	591.667
16S	ZYQ238	1	11.25	18.375	59.4575	87.45	100.887	619.93	24.0279	428.953
16S	ZYQ238	2	10.25	16.875	56.075	85.1867	98.4467	646.375	22.7624	403.529
16S	ZYQ239	1	12.75	20.875	55.0575	87.15	100.903	589.338	22.9177	631.148
16S	ZYQ239	2	NA	NA	NA	NA	NA	NA	NA	NA
16S	ZYQ240	1	11.25	16	60.775	91.5333	98.88	538.329	24.1086	422.222
16S	ZYQ240	2	12	20.125	58.57	87.82	104.197	596.591	26.5682	496.364
16S	ZYQ241	1	10.75	16.5	54.3975	83.18	101.057	541.145	19.8487	293.846
16S	ZYQ241	2	11.25	17	52.54	86.3533	102.697	582.771	19.1223	358.698
16S	ZYQ242	1	10	23.125	53.7575	85.1267	97.7467	647.689	24.9411	555.732
16S	ZYQ242	2	NA	NA	NA	89.38	97.94	535.496	20.5947	585.789
16S	ZYQ243	1	NA	NA	NA	NA	NA	NA	NA	NA
16S	ZYQ243	2	NA	NA	NA	NA	NA	NA	NA	NA
16S	ZYQ244	1	NA	NA	NA	NA	NA	NA	NA	NA
16S	ZYQ244	2	NA	NA	NA	NA	NA	NA	NA	NA
16S	ZYQ246	1	10.25	24.125	55.9875	94.3733	107.163	586.047	24.8587	585.6
16S	ZYQ246	2	10	28.375	49.0875	105.09	116.443	529.485	28.5762	735.714
16S	ZYQ247	1	8	14.4	64.4633	88.05	84.9067	NA	22.9041	230.453
16S	ZYQ247	2	9	16.25	57.47	97.76	109.353	571.597	27.1217	487.64
16S	ZYQ248	1	NA	NA	NA	NA	NA	NA	NA	NA
16S	ZYQ248	2	NA	NA	NA	NA	NA	NA	NA	NA
16S	ZYQ249	1	10.25	17.375	59.5225	93.3767	102.273	618.795	23.9255	331.579
16S	ZYQ249	2	15	35.75	47.5025	86.6333	98.5767	581.711	18.9558	885.652
16S	ZYQ250	1	10.75	23.5	49.44	82.6467	91.7067	571.547	17.2641	401.639
16S	ZYQ250	2	12.75	25	51.0925	83.59	98.01	609.315	22.7533	597.175
16S	ZYQ251	1	10.75	23.5	53.625	86.34	99.9167	515.504	21.0742	453.744
16S	ZYQ251	2	10.5	23.5	51.0825	89.0867	105.897	545.617	23.3282	500.769
16S	ZYQ252	1	12.5	21.375	51.095	85.24	96.5733	705.426	24.3133	527.333
16S	ZYQ252	2	12.25	18.625	51.18	NA	NA	NA	NA	NA
16S	ZYQ253	1	10	23.125	59.7675	83.1067	87.97	568.815	18.4784	356.14
16S	ZYQ253	2	10	20.5	58.235	91.9967	91.0167	560.165	19.9723	373.596
16S	ZYQ254	1	12	13.875	52.59	87.4	96.3167	566.435	22.4218	356.14
16S	ZYQ254	2	12.25	24.5	51.6525	90.8567	100.403	522.038	23.5581	502.094
16S	ZYQ255	1	12.75	26.5	45.2875	85.5933	98.8467	507.187	20.5779	674.673
16S	ZYQ255	2	10.25	23.125	54.9175	103.297	110.457	557.626	29.3639	480.331
16S	ZYQ256	1	12	20.875	50.6725	92.66	107.9	563.329	25.0761	585.311
16S	ZYQ256	2	12.5	23.75	53.5775	94.1567	99.55	517.777	24.5037	693.403
16S	ZYQ257	1	12	24.5	51.87	86.29	99.2067	619.821	21.5659	510.92
16S	ZYQ257	2	11.75	21	49.4225	82.2367	98.42	623.404	21.3021	530.058
16S	ZYQ258	1	10.25	21.75	54.6825	87.1367	95.2233	513.322	18.1273	291.256
16S	ZYQ258	2	12.75	17.875	49.7275	83.1833	98.3367	503.097	17.6137	347.538
16S	ZYQ259	1	12.5	23.75	54.66	91.9467	96.4933	559.332	23.9699	608.821
16S	ZYQ259	2	12	25.375	57.5425	89.5833	85.4933	549.738	24.6869	657.487
16S	ZYQ260	1	NA	NA	NA	NA	NA	NA	NA	NA
16S	ZYQ260	2	NA	NA	NA	NA	NA	NA	NA	NA
16S	ZYQ261	1	10.75	27.125	53.72	87.6367	94.9067	600.118	21.5695	565.537
16S	ZYQ261	2	12	24.125	52.095	83.7467	88.3967	613.914	20.8734	505.424
16S	ZYQ262	1	10.25	23.625	47.725	80.92	83.4167	528.84	13.6098	268.927
16S	ZYQ262	2	10.75	22.125	49.2775	90.7567	95.2133	589.415	20.2759	419.195
16S	ZYQ263	1	NA	NA	NA	NA	NA	NA	NA	NA
16S	ZYQ263	2	NA	NA	NA	NA	NA	NA	NA	NA
16S	ZYQ265	1	12.75	15.875	59.815	85.3067	99.3067	628.964	25.497	509.091
16S	ZYQ265	2	12.75	18.25	61.6775	85.9367	102.32	595.174	25.0031	499.306
16S	ZYQ266	1	NA	NA	NA	NA	NA	NA	NA	NA
16S	ZYQ266	2	NA	NA	NA	NA	NA	NA	NA	NA
16S	ZYQ267	1	10.75	22	51.825	79.2767	85.24	552.168	15.8465	273.946
16S	ZYQ267	2	13	22	52.7175	80.3667	91.4667	619.715	20.1303	443.864
16S	ZYQ268	1	10.5	28.375	53.9675	89.6867	102.59	575.224	22.5304	599.106
16S	ZYQ268	2	12	29.75	51.2325	90.7533	105.667	541.192	20.9777	655.319
16S	ZYQ269	1	12	27	55.8175	95.5233	103.09	560.14	27.2774	678.925
16S	ZYQ269	2	11.5	23.375	57.7225	95.1533	100.373	653.173	32.4391	626.543
16S	ZYQ270	1	NA	NA	NA	NA	NA	NA	NA	NA
16S	ZYQ270	2	NA	NA	NA	NA	NA	NA	NA	NA
16S	ZYQ271	1	11	22.75	53.72	98.7867	99.13	495.809	23.1391	518.782
16S	ZYQ271	2	11.25	25.625	58.3775	91.6967	101.82	524.204	23.6554	572.174
16S	ZYQ272	1	12	22.75	51.87	95.5433	103.967	487.566	23.4766	571.782
16S	ZYQ272	2	10.75	22.875	53.95	97.14	103.833	460.061	23.9375	486.957
16S	ZYQ273	1	9.5	16.25	57.7025	95.5133	97.5067	479.423	24.7162	300.524
16S	ZYQ273	2	11.75	15	55.4825	98.1733	108.85	475.151	24.9465	376.65
16S	ZYQ274	1	10	20.625	53.0725	84.6033	91.1233	562.123	19.3499	379.006
16S	ZYQ274	2	10.75	19.875	57.8575	83.03	87.5367	667.734	22.2379	452.695
16S	ZYQ275	1	10.25	19.125	54.84	93.77	96.77	533.205	24.0346	446.952
16S	ZYQ275	2	11.5	16.875	60.31	92.6967	95.99	620.391	27.2459	294.512
16S	ZYQ276	1	11.75	32	42.3875	88.01	104.663	635.166	20.0667	505.78
16S	ZYQ276	2	12.75	32.25	45.335	90.55	103.217	479.372	19.8513	781.442
16S	ZYQ277	1	12	22.5	49.105	82.8233	102.016	609.315	21.7699	612.994
16S	ZYQ277	2	12.5	26	47.9975	85.2933	105.48	581.395	22.1128	596.154
16S	ZYQ278	1	10.5	19.125	53.325	79.16	83.4867	601.936	14.6651	248.144
16S	ZYQ278	2	11	22.875	55.505	80.6067	88.27	635.455	19.4526	432.281
16S	ZYQ279	1	9.25	11.5	70.42	91.84	98.9233	551.531	24.3202	230.273
16S	ZYQ279	2	12.25	18.25	58.0975	87.7067	98.2667	477.415	16.6272	319.038
16S	ZYQ280	1	NA	NA	NA	NA	NA	NA	NA	NA
16S	ZYQ280	2	NA	NA	NA	NA	NA	NA	NA	NA
16S	ZYQ281	1	8.25	11.25	66.5275	96.1	87.1033	NA	29.8103	221.745
16S	ZYQ281	2	9.25	10.375	65.145	95.4067	90.5067	580.742	27.1322	235.955
16S	ZYQ282	1	NA	NA	NA	NA	NA	NA	NA	NA
16S	ZYQ282	2	NA	NA	NA	NA	NA	NA	NA	NA
16S	ZYQ283	1	NA	NA	NA	NA	NA	NA	NA	NA
16S	ZYQ283	2	NA	NA	NA	NA	NA	NA	NA	NA
16S	ZYQ284	1	12	24	49.005	79.9167	93.9933	573.365	17.5348	413.812
16S	ZYQ284	2	12	27.25	51.0775	87.42	102.797	539.244	19.6677	587.3
16S	ZYQ285	1	11.5	24.25	48.75	80.3167	93.57	659.04	17.7183	464.258
16S	ZYQ285	2	12	25.25	46.2625	86.0033	103.887	565.245	18.5526	451.111
16S	ZYQ286	1	12	20.75	58.1375	92.05	101.507	NA	NA	NA
16S	ZYQ286	2	11.5	20.375	51.8325	94.0367	103.193	554.968	24.6185	479.144
16S	ZYQ287	1	NA	NA	NA	NA	NA	NA	NA	NA
16S	ZYQ287	2	NA	NA	NA	NA	NA	NA	NA	NA
16S	ZYQ288	1	10.75	19.875	57.9325	88.5767	92.6267	685.163	27.7726	466.962
16S	ZYQ288	2	9.5	14	52.335	88.46	94.5967	512.336	20.069	221.726
16S	ZYQ289	1	10.75	20	47.8775	87.6967	101.547	571.117	22.2969	378.232
16S	ZYQ289	2	11.5	24.125	52.805	91.4433	102.437	479.372	22.2856	548.558
16S	ZYQ290	1	12.25	22.875	41.8675	91.13	104.933	460.728	18.3101	521.698
16S	ZYQ290	2	12	23.375	43.3475	92.06	104.017	535.496	19.1137	541.579
16S	ZYQ292	1	11	19.375	54.065	93.9733	105.253	560.165	24.673	491.573
16S	ZYQ292	2	11.25	18.625	53.475	97.0333	107.59	555.979	28.1505	501.093
16S	ZYQ293	1	NA	NA	NA	NA	NA	NA	NA	NA
16S	ZYQ293	2	NA	NA	NA	NA	NA	NA	NA	NA
16S	ZYQ294	1	8.25	24.125	54.4525	87.8433	96.66	617.733	23.7639	416.667
16S	ZYQ294	2	8.5	22.875	57.7475	89.93	98.9867	662.285	26.2986	490.435
16S	ZYQ295	1	10.25	19.75	52.7875	89.5733	92.7333	589.17	22.9589	350
16S	ZYQ295	2	10.5	22.625	60.6375	89.07	92.7533	621.432	28.6679	596.886
16S	ZYQ296	1	11.75	20.25	50.76	86.8467	97.0767	540.482	20.2469	363.704
16S	ZYQ296	2	11.25	22.625	50.125	86.6367	99.6433	694.254	23.9586	513.333
16S	ZYQ297	1	NA	NA	NA	NA	NA	NA	NA	NA
16S	ZYQ297	2	NA	NA	NA	NA	NA	NA	NA	NA
16S	ZYQ298	1	10.75	22.25	59.1425	86.9967	99.2267	685.435	27.2202	513.026
16S	ZYQ298	2	10.5	19.5	54.8975	88.9067	99.3067	583.028	23.3831	393.258
16S	ZYQ299	1	12.75	25.875	45.055	86.62	102.02	547.531	17.8584	562.887
16S	ZYQ299	2	14	25.375	45.1775	84.0933	99.94	530.113	18.0995	618.154
16S	ZYQ300	1	11.5	22.875	48.9925	81.5033	99.5467	586.397	16.9781	493.763
16S	ZYQ300	2	12	22.875	45.7925	81.7367	99.0267	606.895	18.855	507.602
16S	ZYQ301	1	10.75	21.375	58.4675	91.2733	104.627	521.009	22.2016	466.667
16S	ZYQ301	2	11.5	23	58.1775	87.08	94.12	638.532	24.7333	528.621
16S	ZYQ302	1	9	12.75	63.7675	88.66	97.5067	646.85	28.4141	265.166
16S	ZYQ302	2	10.5	16.25	60.2675	88.1	97.6233	617.647	25.2384	256.941
16S	ZYQ303	1	10.5	17.125	54.0075	83.7633	93.1333	647.689	22.1894	285.976
16S	ZYQ303	2	10	13.5	59.7675	89.75	97.4733	505.28	18.6193	215.072
16S	ZYQ304	1	8	15	62.5575	3206.4	91.3433	643.951	28.5464	292.405
16S	ZYQ304	2	8	15	61.49	93.4333	96.4667	570.215	26.5051	279.231
16S	ZYQ305	1	11.25	20	52.1225	84.17	102.167	542.636	20.4089	333.846
16S	ZYQ305	2	11.25	18.625	51.065	78.8667	102.197	571.117	17.411	283.867
16S	ZYQ306	1	12.25	25.125	45.7325	77.78	90.7833	557.952	15.8767	410.968
16S	ZYQ306	2	13	27.5	53.04	90.0567	118.367	556.694	21.0339	651.399
16S	ZYQ307	1	12	16.875	60.095	89.91	98.39	520.846	21.4304	404.767
16S	ZYQ307	2	12.25	20.875	56.4875	96.3233	106.667	524.455	23.2612	494.33
16S	ZYQ308	1	10.5	19.375	45.305	93.1467	100.98	658.345	22.4055	465.294
16S	ZYQ308	2	11.75	23.5	43.4625	91.7967	101.607	569.346	23.343	515.026
16S	ZYQ309	1	NA	NA	NA	76.3333	88.15	569.767	15.7973	303.2
16S	ZYQ309	2	NA	NA	NA	NA	NA	NA	NA	NA
16S	ZYQ310	1	12.25	25.125	47.4425	89.1167	102.52	547.012	20.9072	286.022
16S	ZYQ310	2	12.75	28.75	44.8675	88.99	99.0533	584.023	20.7363	665.198
16S	ZYQ311	1	NA	NA	NA	NA	NA	NA	NA	NA
16S	ZYQ311	2	NA	NA	NA	NA	NA	NA	NA	NA
16S	ZYQ313	1	11.25	26.75	49.215	NA	NA	NA	NA	NA
16S	ZYQ313	2	11.75	28.375	42.63	82.0133	82.7767	NA	14.2963	NA
16S	ZYQ314	1	9.5	15.75	61.105	90.3367	104.743	565.245	22.5374	350
16S	ZYQ314	2	10.75	16.875	56.2025	88.5467	94.1133	691.86	27.2471	396.667
16S	ZYQ315	1	12	26.625	50.3625	90.4367	95.2833	665.962	21.7976	623.636
16S	ZYQ315	2	11.25	25.125	47.235	83.47	96.43	602.507	19.5922	496.648
16S	ZYQ317	1	NA	NA	NA	92.49	99.6767	NA	23.7267	175
16S	ZYQ317	2	NA	NA	NA	93.0833	116.087	NA	29.8616	133.913
16S	ZYQ319	1	11.25	22.75	55.2225	85.63	87.6	649.165	20.2671	373.62
16S	ZYQ319	2	12.75	22.375	51.6925	84.5867	91.2133	546.81	18.6667	431.487
16S	ZYQ321	1	13.5	19.5	56.8225	91.65	105.503	602.037	26.2355	630.414
16S	ZYQ321	2	11.5	14.875	61.2425	94.83	103.227	528.395	25.4965	367.403
16S	ZYQ323	1	12	19.375	50.4675	84.7533	99.3967	604.651	20.552	388
16S	ZYQ323	2	12.25	20	48.2575	85.3	98.44	535.496	18.5979	372.842
16S	ZYQ324	1	10.2857	14.8571	50.2725	92.5833	92.0533	665.734	25.5658	329.475
16S	ZYQ324	2	8	18.25	52.6975	NA	NA	NA	NA	NA
16S	ZYQ325	1	12	22.125	56.4	85.97	90.2533	602.507	22.486	551.397
16S	ZYQ325	2	11.75	22.125	59.6775	86.1567	89.6367	579.159	23.3231	521.538
16S	ZYQ326	1	8.5	10.25	56.34	93.2933	93.68	NA	19.7685	99.7073
16S	ZYQ326	2	9.75	19.875	57.4025	94.1833	91.21	566.025	24.7307	329.885
16S	ZYQ327	1	11	17.875	49.58	92.43	98.7467	595.349	25.304	371.2
16S	ZYQ327	2	10.75	21.75	51.16	91.9767	101.837	703.45	29.2949	598.94
16S	ZYQ328	1	12.25	24.25	50.95	88.5767	100.28	597.819	23.916	577.401
16S	ZYQ328	2	13	22.625	50.145	87.3033	96.6733	586.135	22.017	616.304
16S	ZYQ329	1	13.25	22.125	47.475	84.64	104.723	465.116	18.3156	523.333
16S	ZYQ329	2	13.75	20.875	46.77	84.9867	105.407	468.119	17.7114	489.671
16S	ZYQ330	1	10	21.75	48.575	91.9233	102.763	587.855	24.6607	478.333
[truncated: 769 more rows]

## Sheet: Testcross
Loc	lines	Rep	RN	KN	KT	KW	KL	VW	HKW	YP
15S	CYQ001	1	13.25	38.5	39.8975	96.1867	115.287	527.674	19.0692	942.308
15S	CYQ001	2	14.25	37.125	40.1	95.46	114.433	503.128	19.5371	997.409
15S	CYQ002	1	15.25	39.625	39.1325	97.7867	128.317	507.858	27.421	1710.7
15S	CYQ002	2	13.75	38.125	36.5725	95.3	112.58	471.759	22.6702	898.947
15S	CYQ003	1	14.5	38.125	41.5525	96.68	120.317	533.818	28.3735	1503.95
15S	CYQ003	2	13.75	37.25	41.69	95.0967	118.227	506.315	22.4286	1150
15S	CYQ004	1	15	42.875	41.6375	94.5467	125.037	434.384	21.3035	1328.76
15S	CYQ004	2	14	42.625	40.07	96.6067	117.827	477.234	21.4948	1097.49
15S	CYQ005	1	14	38	40.225	92.34	121.83	499.369	24.7632	1310.34
15S	CYQ005	2	14	37.375	40.205	96.2067	117.293	509.407	24.1963	1206.53
15S	CYQ006	1	15.25	39.375	37.8675	89.99	116.22	544.248	21.095	1291.37
15S	CYQ006	2	14.75	39.75	38.7725	88.53	115.343	481.551	19.1238	1148.72
15S	CYQ007	1	16	39.5	40.4525	94.29	128.327	451.645	23.7935	1286.05
15S	CYQ007	2	14.75	37	41.795	93.73	125.323	463.266	24.6628	1355.61
15S	CYQ008	1	13.75	37.75	43.36	104.163	128.87	509.647	28.0325	1473.13
15S	CYQ008	2	14.5	36.75	41.2875	95.1267	119.193	533.537	23.2243	1175.54
15S	CYQ009	1	14.25	36.625	40.16	97.16	121.997	477.794	22.7692	1246.77
15S	CYQ009	2	15.5	35.125	38.7325	95.8967	120.367	462.574	21.2828	1089.66
15S	CYQ010	1	14.25	41.5	42.385	104.507	134.01	489.075	28.4642	1647.92
15S	CYQ010	2	14.5	37	41.275	95.0733	117.633	492.07	24.1965	1265.8
15S	CYQ011	1	14	41	38.97	93.3033	120.7	434.734	22.7694	1250.93
15S	CYQ011	2	13.25	36.125	44.9675	93.1533	105.58	478.533	18.5801	880.412
15S	CYQ012	1	14	33.875	40.87	98.5533	117.74	425.778	22.1241	1017.24
15S	CYQ012	1	14.25	36.125	42.7	95.71	113.547	468.471	21.8969	1024.39
15S	CYQ013	2	13.75	40.625	40.1325	96.27	123.567	542.005	26.8296	1474.07
15S	CYQ013	1	14	41.8333	38.7375	101.18	123.353	576.465	27.6406	2293.1
15S	CYQ014	2	13.75	40.875	42.825	97.4267	124.323	514.186	25.4273	1381.87
15S	CYQ014	1	13.5	38.375	42.5975	95.4133	122.86	501.201	22.7771	1177.27
15S	CYQ015	2	14.75	34.625	43.57	99.0867	132.4	493.72	27.4219	1312.94
15S	CYQ015	1	13.75	35.875	46.015	98.84	120.927	585.965	28.7688	1262.43
15S	CYQ016	2	12.75	38.5	43.1675	99.9133	119.673	441.719	24.4273	1123.26
15S	CYQ016	1	13.25	36.5	47.535	96.4933	114.803	443.325	24.6815	1146.38
15S	CYQ017	2	14.75	40.75	37.97	94.4667	122.813	495.034	22.2942	1439.69
15S	CYQ017	1	12.75	39.75	38.3225	97.32	118.187	513.776	23.2963	1244.44
15S	CYQ018	2	13	40.625	41.1	97.8267	117.077	519.856	24.5634	1292.31
15S	CYQ018	1	13	37.75	42.5375	102.857	119.633	418.46	26.4124	1252.45
15S	CYQ019	2	13.5	42	45.875	104.463	122.66	444.211	24.9973	1320.81
15S	CYQ019	1	14.25	39.5	42.14	96.26	121.467	485.994	26.265	1445.05
15S	CYQ020	2	14.25	38.125	40.2	101.683	117.507	481.229	25.2092	1362.25
15S	CYQ020	1	15.5	39.375	41.985	93.2	127.98	524.79	28.0518	1650.98
15S	CYQ021	2	14.25	40	42.59	97.0067	127.95	481.012	29.018	1632.12
15S	CYQ021	1	14.5	38.375	41.3325	98.5967	129.39	457.317	22.7689	1253.33
15S	CYQ022	2	14.25	41.625	44.25	98.1867	121.667	489.292	25.3753	1430.73
15S	CYQ022	1	13.5	39.875	39.1075	97.55	115	484.087	25.4823	1246.34
15S	CYQ024	2	14	41	42.87	97.67	125.69	498.682	26.0208	1463.32
15S	CYQ024	1	14.75	40.375	41.4025	95.45	120.487	456.608	22.7495	1325.12
15S	CYQ025	1	13.25	39.875	40.145	98.8767	121.57	522.536	27.1533	1418.04
15S	CYQ025	2	13	37.75	39.92	93.2	121.54	517.035	24.8945	1273.71
15S	CYQ026	1	14	40.125	41.045	91.3067	122.393	464.374	22.6312	1387.04
15S	CYQ026	2	15	37.75	41.28	88.71	120.46	501.201	22.0559	1209.09
15S	CYQ027	1	13.25	39.375	41.075	93.8567	111.627	481.343	22.5953	1110.87
15S	CYQ027	2	12	41.375	40.2525	102.21	121.22	498.682	27.4184	1312.06
15S	CYQ028	1	16	38.25	39.0525	85.5467	115.423	-	-	-
15S	CYQ028	2	16.5	39.75	39.5375	88.6333	118.62	518.755	21.7062	1236.8
15S	CYQ029	1	15.5	38.375	43.0625	91.56	118.16	484.538	20.4048	1250
15S	CYQ029	2	14.25	39.125	41.3275	96.01	119.007	508.657	23.2415	1244.04
15S	CYQ030	1	14.75	37	41.0425	90.4767	110.483	492.07	18.6812	1022.8
15S	CYQ030	2	14.5	42	42.5075	95.7733	122.757	460.207	25.2774	1552.61
15S	CYQ031	1	15.5	39.5	39.7375	92.9767	123.517	512.406	24.1927	1327.23
15S	CYQ031	2	13	39.375	40.1375	97.12	123.29	536.33	26.5609	1374.35
15S	CYQ032	1	15.25	42.625	39.595	92.1133	121.73	498.329	23.3168	1517.26
15S	CYQ032	2	13.5	43.625	41.2725	95.53	120.097	489.983	25.0929	1421.43
15S	CYQ033	1	14.5	39.375	43.96	91.41	117.49	476.987	22.6839	1287.1
15S	CYQ033	2	12	40.625	43.85	101.093	122.597	478.17	25.1075	1231.6
15S	CYQ034	1	13.25	39.875	39.425	98.07	118.61	458.956	24.0308	1287.1
15S	CYQ034	2	14.5	37.125	39.3225	88.5733	114.61	505.157	22.0351	1269.68
15S	CYQ035	1	12.5	37.875	41.605	93.94	109.623	550.935	22.4812	947.283
15S	CYQ035	2	13.75	41.25	42.17	103.617	114.647	515.139	23.3448	1244.83
15S	CYQ036	1	13.5	42	42.895	95.1133	122.233	470.915	21.5653	1245.54
15S	CYQ036	2	13.75	41.625	40.6925	93.6967	116.803	470.321	21.2632	1164.45
15S	CYQ037	1	13.75	42.375	40.1275	96.8367	117.233	482.235	23.0462	1342.79
15S	CYQ037	2	14.75	38.375	41.125	96.51	118.557	485.493	21.6325	1184.36
15S	CYQ038	1	12.75	37.75	39.3575	95.9867	119.827	508.912	22.5771	1116.41
15S	CYQ038	2	12.75	40.375	43.245	103.523	125.963	484.087	26.0582	1331.71
15S	CYQ039	1	12.75	42.25	44.2525	104.79	125.78	433.651	25.7199	1326.48
15S	CYQ039	2	13.25	42.75	43.4425	99.8033	128.337	424.033	26.7834	1376.16
15S	CYQ040	1	12.5	40.875	42.275	96.11	116.127	507.124	26.5284	1330.69
15S	CYQ040	2	12.5	37.75	41.015	109.187	121.657	539.153	26.7105	1282.11
15S	CYQ041	1	13.5	38.75	44.9825	99.7467	129.027	508.929	31.8498	1570.23
15S	CYQ041	2	14.75	36.625	45.42	101.303	126.267	475.429	3.5231	1334.16
15S	CYQ042	1	12.75	37.375	43.38	97.6267	116.623	467.48	24.6178	1320
15S	CYQ042	2	14.25	35.875	45.5675	99.9833	121.61	529.833	30.646	1472.5
15S	CYQ044	1	13.75	37.25	39.5775	100.233	110.283	529.793	23.3837	1140.85
15S	CYQ044	2	14.75	43.625	43.0975	100.05	113.423	481.737	26.1492	1624.27
15S	CYQ045	1	13	39.5	41.65	104.143	111.507	521.938	18.3598	882.609
15S	CYQ045	2	14	39.75	40.135	97.3033	130.023	514.114	23.9554	1296.57
15S	CYQ046	1	14.25	41	42.03	101.053	126.49	463.069	25.4862	1446.23
15S	CYQ046	2	15	41.5	43.44	96.9133	126.437	490.854	25.34	1473.5
15S	CYQ047	1	13.75	37.875	38.92	94.8267	126.553	482.079	21.9523	1240.1
15S	CYQ047	2	16	41.375	37.2275	93.1867	123.857	444.188	18.986	1255.98
15S	CYQ048	1	14	35.625	40.89	95.9933	115.07	495.034	19.7107	923.711
15S	CYQ048	2	14.75	40.5	38.9725	99.51	118.357	536.517	24.4179	1243.58
15S	CYQ049	1	14.75	40.5	39.7875	89.6833	113.773	519.372	20.6335	1223.45
15S	CYQ049	2	12.25	41.75	40.0275	101.31	123.037	519.422	24.7926	1288.89
15S	CYQ050	1	13	41.5	41.2075	102.073	125.91	501.524	27.7177	1508.5
15S	CYQ050	2	13.75	37.875	41.1775	100.66	116.723	519.422	23.4864	1188.89
15S	CYQ051	1	15.25	37.875	39.9975	91.76	124.963	476.662	22.175	1257.87
15S	CYQ051	2	15.75	41.375	40.2275	92.4133	132.547	462.29	24.5963	1505.61
15S	CYQ052	1	13.75	42.5	41.15	100.803	123.94	548.608	29.3315	1748.02
15S	CYQ052	2	14.5	39.25	39.9825	95.9067	120.667	456.608	22.3262	1246.98
15S	CYQ053	1	13.5	42.125	40.9875	95.0633	121.93	540.65	27.1637	1500.8
15S	CYQ053	2	13	38.875	41.565	93.17	117.1	514.384	23.465	1184.62
15S	CYQ054	1	12.25	43.75	40.8025	100.607	127.937	458.036	25.1208	1423.11
15S	CYQ054	2	13.25	38.125	38.6975	99.52	117.657	536.517	22.3687	1114.53
15S	CYQ055	1	15.75	36.5	35.845	87.6333	115.333	519.995	19.9577	1144.16
15S	CYQ055	2	15.5	37.125	36.8525	89.39	119.667	502.756	19.5439	1117.31
15S	CYQ056	1	15.75	37.375	43.3625	97.5733	128.813	533.537	26.25	1470.74
15S	CYQ056	2	15.25	35.625	42.0075	95.1167	123.447	498.329	26.6426	1453.3
15S	CYQ057	1	14.25	39.875	41.5925	100.343	130.907	462.398	25.1644	1496.67
15S	CYQ057	2	14	38.375	44.06	101.55	124.64	447.154	27.1111	1423.33
15S	CYQ058	1	15	37.625	40.1025	96.2333	121.97	536.076	22.8324	1347.44
15S	CYQ058	2	13.5	42.5	42.8575	107.223	130.577	457.002	31.807	1690.4
15S	CYQ059	1	13	40	40.1775	92.5767	110.653	487.495	20.6778	1058.88
15S	CYQ059	2	14	40.375	42.47	95.2067	123.733	427.813	16.8645	1422.58
15S	CYQ060	1	13.5	38.125	36.5875	94.16	118.44	473.701	21.3097	987.85
15S	CYQ060	2	14.25	41	36.13	92.5967	119.603	470.321	20.5422	1171.09
15S	CYQ061	1	12.25	41.875	37.7	102.917	124.46	473.676	23.4836	1215.61
15S	CYQ061	2	13.75	38.75	37.925	106.39	124.427	525.737	23.111	1220.36
15S	CYQ062	1						-	-	-
15S	CYQ062	2						-	-	-
15S	CYQ063	1	13	36.5	43.0225	99.8667	118.953	519.856	27.6937	1432.31
15S	CYQ063	2	14.25	36.75	41.3075	95.4133	115.17	512.592	26.3416	1359.5
15S	CYQ064	1	15.5	34.25	40.08	82.9833	115.06	519.714	21.3071	1102.59
15S	CYQ064	2	14.25	33.5	38.635	96.2267	123.133	547.504	20.5284	1022.51
15S	CYQ065	1	15.5	37.375	40.1175	92.53	124.48	475.429	21.6053	1393.07
15S	CYQ065	2	16.25	36	40.425	88.42	114.013	548.114	19.1512	1132.24
15S	CYQ066	1	13.5	41.125	39.4925	101.07	119.253	473.087	25.3356	1351.72
15S	CYQ066	2	14.5	40.375	39.0275	103.733	120.537	500.534	22.1811	1220.31
15S	CYQ067	1	12.75	38.75	37.9225	99.6933	125.84	501.201	25.7492	1354.04
15S	CYQ067	2	13	37.25	36.26	95.4433	114.227	533.537	23.3936	1053.93
15S	CYQ069	1	13.25	41.75	40.55	106.777	118.403	489.292	25.6689	1263.41
15S	CYQ069	2	13.25	38.75	40.47	100.79	121.32	506.315	25.9643	1289.29
15S	CYQ070	1	15.75	41.75	42.3175	94.3433	125.387	514.384	24.36	1647.69
15S	CYQ070	2	13.75	39.875	42.775	95.1467	122.493	464.153	21.9333	1212.29
15S	CYQ071	1	13.5	34.5	39.8975	94.2633	107.487	542.189	18.7726	862.703
15S	CYQ071	2	12.75	38.875	37.4875	104.173	125.357	539.153	26.2586	1337.37
15S	CYQ072	1						-	-	-
15S	CYQ072	2						-	-	-
15S	CYQ073	1						-	-	-
15S	CYQ073	2						-	-	-
15S	CYQ074	1	16.5	39.875	44.3275	87.0733	122.03	500.871	26.0714	1750
15S	CYQ074	2	14.5	39.125	43.54	93.2033	123.743	413.207	22.7912	1236.17
15S	CYQ075	1	14.5	42.5	41.0575	96.1667	124.497	539.4	27.4077	1703.85
15S	CYQ075	2	14.25	38.625	40.435	93.3767	121.29	453.003	20.7006	1178.77
15S	CYQ076	1	14	36.375	42.0775	91.1967	118.67	458.742	19.4037	964.953
15S	CYQ076	2	13.25	38.375	40.82	95.26	130.47	450.324	22.5199	1075.69
15S	CYQ077	1	14.25	36.375	40.17	90.6833	127.47	482.596	22.7213	1262.81
15S	CYQ077	2	13	38.625	40.8325	99.34	130.37	477.642	26.96	1383.33
15S	CYQ078	1	14	37.75	38.63	93.64	115.72	465.905	21.2958	1156.81
15S	CYQ078	2	14.25	36.875	40.1425	99.8233	127.067	-	-	-
15S	CYQ079	1	14.75	36.25	38.3675	94.1667	112.517	482.596	20.6436	1097.49
15S	CYQ079	2	14.25	37.75	41.34	95.9967	117.623	519.57	22.1728	1180.1
15S	CYQ080	1	14.25	36.375	43.695	92.89	115.93	483.103	26.8786	1525.37
15S	CYQ080	2	14.75	37	41.945	95.67	127.397	485.518	25.949	1421
15S	CYQ081	1						-	-	-
15S	CYQ081	2						-	-	-
15S	CYQ082	1	16.25	41	41.69	86.5667	115.143	478.882	20.745	1355.61
15S	CYQ082	2	13.5	39	39.55	92.3667	114.877	542.096	22.7519	1268.98
15S	CYQ083	1	14.75	38.5	40.385	98.17	122.11	603.404	30.8222	1708.33
15S	CYQ083	2	15.5	38	41.5625	89.8233	123.367	496.921	23.299	1386.27
15S	CYQ084	1	14.75	40.5	42.4175	95.97	116.63	504.045	22.4539	1294.47
15S	CYQ084	2	15.75	37.625	42.33	88.7533	114.337	539.336	19.742	1072.83
15S	CYQ086	1						-	-	-
15S	CYQ086	2						-	-	-
15S	CYQ087	1						-	-	-
15S	CYQ087	2						-	-	-
15S	CYQ088	1	13.75	39.25	43.4225	96.7133	120.133	473.701	23.028	1210.28
15S	CYQ088	2	14.75	37.375	42.8	95.4633	115.087	445.43	21.8135	1184.86
15S	CYQ089	1	15.5	39.25	39.47	98.2033	119.787	485.518	22.7127	1204
15S	CYQ089	2	14.5	37.75	40.775	94.0467	124.697	465.264	23.6032	1327.01
15S	CYQ090	1	12.25	36.375	42.8475	97.07	120.77	571.857	23.5963	1063.54
15S	CYQ090	2	12	36.875	41.2775	100.907	122.05	568.715	28.1846	1184.62
15S	CYQ091	1	12.5	44.875	41.8575	97.7	118.02	539.094	15.558	1519.58
15S	CYQ091	2	14	40.75	41.82	94.9067	112.44	514.186	22.1848	1262.18
15S	CYQ092	1						-	-	-
15S	CYQ092	2						-	-	-
15S	CYQ093	1	15	38.75	39.0975	94.42	118.26	527.8	24.2491	1272.04
15S	CYQ093	2	14.25	42.375	41.255	100.063	122.497	501.841	25.9809	1514.36
15S	CYQ094	1	14	37.25	37.74	92.44	117.077	493.32	7.59564	1171.36
15S	CYQ094	2	14.5	37	36.685	95.9733	122.543	536.33	19.6928	923.56
15S	CYQ095	1	13.5	41.375	39.6925	95.56	114.753	496.189	21.5437	1169
15S	CYQ095	2	14.75	37.125	38.4025	102.387	110.82	-	-	-
15S	CYQ096	1	15	40.75	36.54	90.4367	112.727	482.453	18.1801	1131.91
15S	CYQ096	2	15.5	40.25	37.5025	92.71	117.987	473.65	18.9976	1142.86
15S	CYQ097	1	15.25	37.625	36.3225	95.41	112.023	476.662	17.3235	966.497
15S	CYQ097	2	14.75	38.75	38.7425	92.91	117.94	470.146	22.6472	1341.09
15S	CYQ098	1	13.5	41.875	44.9425	102.1	126.003	499.703	25.5233	1468.29
15S	CYQ098	2	13	40.75	41.54	102.937	113.947	519.57	24.1909	1242.41
15S	CYQ099	1	16.25	42.875	42.1375	86.7633	114.23	470.146	18.6851	1237.13
15S	CYQ099	2	14.5	38.375	41.92	95.6367	124.063	-	-	-
15S	CYQ100	1	13.25	41.625	40.5	94.2067	116.51	506.315	23.9857	1382.14
15S	CYQ100	2	13	45	40.7375			-	-	-
15S	CYQ101	1	15.25	39.75	38.795	96.9	120.523	478.343	21.8575	1279.31
15S	CYQ101	2	13.25	40.625	35.725	100.027	122.927	490.423	25.7774	1460.1
15S	CYQ102	1	14.75	37	40.01	97.2567	128.85	436.53	24.5233	1380.91
15S	CYQ102	2	14.75	37.75	40.1225	95.28	130.957	418.177	24.7291	1456.76
15S	CYQ103	1						-	-	-
15S	CYQ103	2						-	-	-
15S	CYQ104	1						-	-	-
15S	CYQ104	2						-	-	-
15S	CYQ106	1	14.75	35.625	44.01	96.0633	120.77	531.3	27.5182	1218.03
15S	CYQ106	2	14	33.75	43.715	98.6967	121.58	486.917	27.0825	1141.75
15S	CYQ107	1	13.75	42.125	39.46	100.263	124.733	473.087	23.6023	1406.9
15S	CYQ107	2	13.5	43	40.85	103.073	123.8	442.565	25.3075	1429.03
15S	CYQ109	1	15.5	34.75	39.6675	98.5333	121.813	498.329	21.1635	987.817
15S	CYQ109	2	16	35.75	39.02	90.85	119.68	499.052	21.7173	1777.89
15S	CYQ111	1	13	42.375	38.175	96.3867	118.883	543.581	24.2145	1263.57
15S	CYQ111	2	12	42.375	38.2575	107.533	122.403	498.682	26.9963	1368.34
15S	CYQ112	1	15.75	38	42.445	93.8233	111.12	454.298	17.3845	1018.81
15S	CYQ112	2	15.75	39	37.7775	96.7067	129.667	463.945	22.2219	1251.21
15S	CYQ113	1	15.5	37.625	42.465	91.1567	114.747	484.538	19.1238	1114.29
15S	CYQ113	2	16	37.875	40.57	91.2867	120.187	325.321	18.1282	1103.85
15S	CYQ116	1	14	42	38.3275	94.88	115.483	495.427	24.1119	1378.57
15S	CYQ116	2	13	41.125	39.0675	95.3267	127.137	505.748	25.3021	1396.35
15S	CYQ117	1	14.5	40.75	43.445	99.3167	123.63	460.306	25.5683	1499.51
15S	CYQ117	2	13.75	39.25	38.955	97.1733	125.74	511.072	26.9218	1392.63
15S	CYQ118	1	15.75	38.125	42.2225	92.9133	116.853	443.783	20.7994	1223.36
15S	CYQ118	2	13.25	42.125	44.145	99.6	123.257	481.229	25.3922	1372.55
15S	CYQ119	1	14	40.375	36.9025	96.2	123.62	519.827	22.9886	1311.56
15S	CYQ119	2	14.75	40.25	38.54	98.8933	118.347	511.689	26.5291	1584.05
15S	CYQ120	1						-	-	-
15S	CYQ120	2						-	-	-
15S	CYQ121	1	13.5	40.625	40.2175	96.2167	122.137	540.588	25.8645	1341.41
15S	CYQ121	2	13	36.375	41.745	99.2233	125.56	539.4	26.7154	1192.31
15S	CYQ122	1	14.5	40	43.1525	101.497	124.12	474.255	26.4918	1518.36
15S	CYQ122	2	14	42	41.5275	102.743	122.423	519.422	30.0173	1707.41
15S	CYQ123	1	13.5	41.5	39.5825	94.1467	120.233	482.724	22.8333	1270
15S	CYQ123	2	13.75	42.125	39.9125	97.7567	121.01	459.368	22.7746	1246.19
15S	CYQ125	1	15.25	38.625	41.11	93.82	118.093	500.871	26	1410.71
15S	CYQ125	2	12.5	37.5	43.5975	104.763	125.853	501.524	29.9577	1508.5
15S	CYQ126	1	13.75	43	38.8775	96.94	116.32	501.524	23.0067	1284.5
15S	CYQ126	2	13.25	41.5	36.035	98.1567	118.7	479.644	21.6034	1262.12
15S	CYQ127	1	13.25	36	37.3125	100.88	113.263	548.44	22.9345	993.296
15S	CYQ127	2	12.75	33.125	40.7875	93.98	109.52	522.421	25.1247	1035.42
15S	CYQ129	1	14.75	36.375	40.6675	93.6867	120.663	494.113	24.1057	1282.76
15S	CYQ129	2	15.25	37.375	43.38	93.4933	121.53	553.213	28.1771	1421.7
15S	CYQ130	1	14	38.25	39.695	90.8433	108.037	571.646	19.5417	1087.5
15S	CYQ130	2	16	39.875	39.535	87.6	116.817	511.306	21.2382	1378.13
15S	CYQ131	1	16	37.875	41.94	94.9	131.34	476.662	26.2305	1680.71
15S	CYQ131	2	14	38.125	42.5075	100.083	128.973	450.876	26.5562	1480.19
15S	CYQ132	1	14.75	42.875	38.335	97.31	123.01	538.926	26.6876	1354.6
15S	CYQ132	2	14	36.25	39.7175	94.61	125.253	-	-	-
15S	CYQ133	1	14.25	40.125	40.8075	95.7367	120.57	470.146	21.7323	1219.8
15S	CYQ133	2	13.75	37	40.31	91.7	107.987	509.285	19.083	890.909
15S	CYQ134	1	13.5	43.625	38.605	93.9533	107.593	542.38	20.2471	1233.7
15S	CYQ134	2	13.5	42.25	39.44	97.0267	117.5	498.682	22.3132	1259.3
15S	CYQ135	1	14.25	38.375	40.835	96.7333	119.533	465.537	20.6889	1149.51
15S	CYQ135	2	14.75	38.625	41.14	93.34	129.273	468.865	21.1697	1173.74
15S	CYQ136	1	14.75	41.25	38.8975	96.98	121.773	475.998	24.0928	1496.08
15S	CYQ136	2	15.5	39.625	38.975	94.39	120.907	514.866	23.4224	1410.39
15S	CYQ137	1	14.5	35.375	41.805	98.56	134.357	475.998	25.1337	1341.67
15S	CYQ137	2	14.5	38.75	42.0625	93.53	124.793	484.087	26.7867	1427.32
15S	CYQ138	1	14.25	43	41.8275	99.8167	126.197	453.003	26.1664	1515.57
15S	CYQ138	2	14.25	39.125	42.675	97.7667	128.293	-	-	-
15S	CYQ139	1	13	29.25	61.0875	110.833	111.037	506.59	31.8088	1110.1
15S	CYQ139	2	14	29.375	58.4525	105.793	116.423	535.769	38.1803	1069.04
15S	CYQ140	1	17.25	36.125	39.805			-	-	-
15S	CYQ140	2	15	34.5	40.77	97.6567	128.027	421.087	23.3564	1243.05
15S	CYQ141	1	13.75	39.625	41.695	104.047	116.843	516.688	22.567	1223.16
15S	CYQ141	2	14.75	37.75	40.5675	94.5467	111.4	485.033	18.9801	943.939
15S	CYQ142	1	15	39.875	41.3675	94.0267	123.56	500.191	25.6205	1436.46
15S	CYQ142	2	15	37.5	40.0375	94.9267	127.057	-	-	-
15S	CYQ144	1	15.25	36.375	43.33	95.1733	123.923	485.033	24.3468	1304.55
15S	CYQ144	2	14.25	40	41.615	105.893	125.243	458.036	24.2535	1337.26
15S	CYQ146	1	14.5	39	40.86	96.9033	116.747	498.329	25.3445	1261.42
15S	CYQ146	2	14	38.125	41.0625	96.4533	112.35	522.536	24.6997	1306.19
15S	CYQ147	1						-	-	-
15S	CYQ147	2						-	-	-
15S	CYQ148	1	13	36.75	39.4025	99.5433	118.103	570.76	25.1593	1166.4
15S	CYQ148	2	13.25	39.5	40.0875	99.3933	120.61	500.191	22.699	1115.62
15S	CYQ149	1	14.25	42.375	39.0375	100.59	116.62	468.714	21.8003	1242.99
15S	CYQ149	2	14.5	41.625	39.29	97.6267	124.587	493.32	25.0499	1459.8
15S	CYQ150	1	15	38.75	39.32	92.58	110.017	500.191	18.3094	991.667
15S	CYQ150	2	14.25	37	40.6625	96.1567	122.717	522.648	26.769	1325
15S	CYQ151	1	14.25	41.625	41.5775	101.253	127.783	504.338	27.134	1511.44
15S	CYQ151	2	13.25	40.875	41.4425	99.0567	109.753	472.485	25.4763	1406.97
15S	CYQ152	1	16	38.125	38.965	89.2733	119.783	453.755	21.8548	1403.27
15S	CYQ152	2	15.25	38.875	40.14	93.44	118.55	490.423	22.9633	1191.41
15S	CYQ153	1	15.25	39.375	41.3125	96.84	124.853	465.905	23.8657	1505.16
15S	CYQ153	2	14.25	42	41.2375	93.53	120.73	457.317	22.4839	1338.71
15S	CYQ154	1						-	-	-
15S	CYQ154	2						-	-	-
15S	CYQ155	1	13.25	41.125	37.9775	97.9633	120.093	447.482	21.7957	1164.52
15S	CYQ155	2	12	43.375	39.225	108.463	127.807	536.36	32.479	2228.4
15S	CYQ156	1	13.25	37	38.69	99.7267	119.647	539.4	22.9333	1130.77
15S	CYQ156	2	14	40	38.0925	97.82	127.343	496.189	22.6217	1120
15S	CYQ157	1	13.75	39.875	38.795	97.3433	124.817	520.806	27.5065	1419.74
15S	CYQ157	2	13.75	35.375	39.2275	91.8467	122.607	489.075	21.3597	1235.94
15S	CYQ158	1						-	-	-
15S	CYQ158	2						-	-	-
15S	CYQ159	1	14	40.5	39.6225	100.147	125.287	509.162	26.581	1471.07
15S	CYQ159	2	14.5	39.125	39.5125	96.31	119.803	491.276	25.6366	1451.98
15S	CYQ160	1	12.75	39.125	41.455	98.1167	126.083	492.097	25.4469	1226.7
15S	CYQ160	2	14.75	37.75	41.54	94.43	116.513	460.895	23.0573	1225.82
15S	CYQ161	1						-	-	-
15S	CYQ161	2						-	-	-
15S	CYQ162	1	15	36.25	40.915	95.6467	114.883	462.574	21.4368	1144.83
15S	CYQ162	2	14.5	37.5	41.885	99.3633	123.27	435.442	15.5444	1233.63
15S	CYQ163	1	14.25	35.625	41.585	90.92	120.807	542.283	25.58	1113.11
15S	CYQ163	2	13	37.625	40.37	100.163	123.607	553.724	30.858	1540
15S	CYQ164	1	12.25	36	40.305	99.5067	115.163	527.8	21.2885	959.677
15S	CYQ164	2	13	34.625	40.9175	95.8667	115.347	497.599	21.7641	986.528
15S	CYQ165	1	13	37.375	44.23	90.2133	115.66	504.626	26.1954	1251.72
15S	CYQ165	2	14.5	41.625	44.26	97.04	123.137	543.339	32.0542	1778.48
15S	CYQ166	1	14.25	39.875	39.6425	95.5367	119.67	488.412	21.4388	1218.91
15S	CYQ166	2	14.25	38.5	40.2075	95.7233	118.57	477.105	24.6997	1275.48
15S	CYQ167	1	14	43.125	40.9075	94.76	127.807	530.683	26.2806	1613.37
15S	CYQ167	2	14.5	40.125	39.885	97.5233	119.153	468.471	22.5753	1372.68
15S	CYQ168	1						-	-	-
15S	CYQ168	2						-	-	-
15S	CYQ169	1	14	40	38.74	97.26	122.643	511.306	22.8764	1283.33
15S	CYQ169	2	14.5	36.875	40.4675	98.8333	121.977	-	-	-
15S	CYQ170	1						-	-	-
15S	CYQ170	2						-	-	-
15S	CYQ171	1	12.75	40.625	37	95.2633	115.847	499.481	19.7191	1094.68
15S	CYQ171	2	14.75	36.875	37.5475	99.0233	124	550.747	21.6448	1185.48
15S	CYQ172	1	13.5	38.125	43.675	100.46	125.817	503.44	28.359	1586.67
15S	CYQ172	2	14	34	40.605	99.9533	118.457	470.146	22.8228	956.436
15S	CYQ173	1	12.5	40.125	42.0075	97.1933	120.977	486.387	24.3231	1198.14
15S	CYQ173	2	12	38	43.65	100.983	114.923	512.817	27.2796	1291.26
15S	CYQ174	1	14.25	39	41.035	101.547	123.577	516.326	23.6771	1215.59
15S	CYQ174	2	14.25	39.5	39.6875	96.06	122.813	511.535	23.5522	1129.38
15S	CYQ176	1	14.25	43.25	40.38	102.023	129.473	506.59	27.5428	1626.26
15S	CYQ176	2	14	40.625	40.55	100.423	120.167	503.128	23.1326	1370.98
15S	CYQ177	1	13	42.625	40.6875	100.907	118.093	470.321	25.7463	1376.78
15S	CYQ177	2	12.25	40.25	40.8475	106.327	123.507	456.63	26.9637	1403.15
15S	CYQ178	1	14.5	37.875	43.8375	99.5333	128.25	516.688	29.3902	1624.74
15S	CYQ178	2	14.75	37.125	40.445	100.573	128.277	527.8	27.9348	1535.48
15S	CYQ180	1	15	39.625	37.6175	92.8233	125.543	490.423	22.638	1255.05
15S	CYQ180	2	13.75	37.375	37.6175	94.7833	121.823	503.745	22.9022	1201.02
15S	CYQ182	1	14	43.625	41.3375	94.58	126.323	545.01	27.2573	1606.99
15S	CYQ182	2	14.75	38	40.54	95.8733	130.817	-	-	-
15S	CYQ183	1	14.75	37.125	44.1525	92.02	120.603	494.497	21.6237	1212.2
15S	CYQ183	2	14.25	38.25	41.7575	96.59	118.69	485.493	23.539	1267.3
15S	CYQ184	1	13.75	41.125	41.0975	94.6567	124.123	592.818	29.8094	1641.52
15S	CYQ184	2	15.75	40.25	40.235	87.7433	127.707	511.072	24.5761	1632.11
15S	CYQ185	1	13.5	37.875	41.565	98.09	127.023	512.195	28.322	1466.5
15S	CYQ185	2	14.5	36.5	41.625	94.39	117.437	511.98	24.1865	1198.48
15S	CYQ186	1	15.25	39.75	42.45	97.6233	125.493	478.882	26.2631	1505.85
15S	CYQ186	2	15	37.5	41.2225	95.98	123.53	475.998	22.8827	1228.43
15S	CYQ187	1	15.75	38	39.0975	92.6967	130.287	463.945	24.8258	1535.27
15S	CYQ187	2	13	35.375	38.205	97.3267	124.163	496.838	24.4667	1148.15
15S	CYQ188	1	14.75	42.375	41.1	93.7133	121.23	519.147	27.1363	1673.19
15S	CYQ188	2	15.25	39.75	39.7025	97.3467	121.82	503.44	23.6564	1349.74
15S	CYQ189	1	14	40.25	40.0525	98.8133	124.73	564.921	27.0342	1508.56
15S	CYQ189	2	13.5	38.875	40.505	103.607	127.463	469.716	21.6498	1406.7
15S	CYQ190	1	15	36.125	40.62	90.22	108.163	530.653	18.3917	942.162
15S	CYQ190	2	13.5	38.125	40.8075	90.62	102.887	502.152	15.5922	1073.08
15S	CYQ191	1	14.25	39.25	39.7675	97.43	118.41	693.598	33.7033	1840
15S	CYQ191	2	13.5	38.375	42.4875	98.3133	115.717	530.556	24.0659	1212.29
15S	CYQ192	1	15.5	38.375	41.5775	96.4433	127.677	481.737	25.5466	1447.57
15S	CYQ192	2	13.75	35.625	40.33	96.6133	119.533	517.204	22.881	1067.86
15S	CYQ193	1	14.5	39.75	42.7575	98.0933	128.063	429.662	25.1525	1328.76
15S	CYQ193	2	14.5	37.875	44.605	100.65	117.197	436.756	24.5727	1289.3
15S	CYQ194	1	15.25	38.875	37.61	95.8733	121.383	447.482	22.0086	1422.58
15S	CYQ194	2	15	39.375	40.0175	96.13	123.01	476.662	23.5868	1389.34
15S	CYQ195	1	14.5	38	44.0375	98.2667	120.413	479.41	23.5768	1288.41
15S	CYQ195	2	14.25	38.5	41.5375	96.3567	125.06	469.716	22.4067	1245.93
15S	CYQ196	1	14	37	43.3525	100.977	126.577	462.398	28.4022	1480
15S	CYQ196	2	13	35.5	45.6875	100.663	114.027	510.833	24.9121	1143.09
15S	CYQ197	1	16.75	37.875	37.545	85.96	118.187	478.343	17.7241	1117.24
15S	CYQ197	2	15	39.25	38.4175	92.2267	119.46	476.557	18.1026	1046.6
15S	CYQ198	1	15.75	40.75	42.14	95.7733	124.833	470.768	24.0608	1520.1
15S	CYQ198	2	14.375	37.25	40.7425	92.79	108.383	468.206	16.1619	810.714
15S	CYQ199	1	14.25	40.5	39.2775	95.88	118.093	522.421	25.1149	1319.79
15S	CYQ199	2	14.75	36.375	38.0025	98.0967	122.273	479.41	22.258	1173.43
15S	CYQ201	1	15	37.625	39.375	88.1267	126.307	503.128	23.5993	1207.77
15S	CYQ201	2	15.5	37.75	39.6525	94.4033	128.15	536.484	25.6821	1407.73
15S	CYQ202	1	15	38.625	40.745	95.9933	120.037	506.59	24.8771	1332.83
15S	CYQ202	2	13	38.25	39.3125	99.5133	120.677	566.694	27.4121	1336.72
15S	CYQ204	1	13.75	41.5	41.48	93.38	122.143	516.864	23.4549	1312.5
15S	CYQ204	2	14.25	40.375	42.2025	87.3467	112.013	524.977	20.4934	1115.51
15S	CYQ205	1	13.5	39.875	40.91	97.1967	122.18	496.921	25.9526	1328.63
15S	CYQ205	2	13.25	39	42.0125	98.01	122.753	542.676	27.5728	-
15S	CYQ206	1	14.5	37.75	42.7575	98.76	122.097	467.48	24.7578	1393.33
15S	CYQ206	2	14.5	38.25	42.51	94.4533	119.24	561.293	26.0686	1391.91
15S	CYQ207	1	15	40	40.3225	96.2833	119.293	453.003	19.1796	1089.62
15S	CYQ207	2	14	40.625	40.3875	98.55	116.207	504.338	26.6673	1177.11
15S	CYQ208	1	15	38	39.77	92.3133	118.767	498.329	23.7787	1499.49
15S	CYQ208	2	12.75	39.875	38.8	97.7533	116.787	563.851	26.9076	1340.34
15S	CYQ209	1	14.75	41.25	34.9375	92.1233	123.797	493.32	21.7504	1449.25
15S	CYQ209	2	14.375	37.125	40.5325	94.0933	123.94	473.676	22.5093	1270.24
15S	CYQ210	1	15.75	39.75	39.3725	95.1633	129.657	533.537	27.8419	1738.71
15S	CYQ210	2	13	37	39.18	99.12	122.847	510.833	24.2493	1254.79
15S	CYQ211	1	15.25	38.5	39.46	93.27	125.547	476.987	23.9032	1380.65
15S	CYQ211	2	14	36.5	40.165	92.54	118.643	512.195	22.5843	1095.5
15S	CYQ212	1	13.75	43.75	40.2875	95.91	120.35	509.162	25.4985	1456.85
15S	CYQ212	2	14	39.625	37.125	87.5533	116.963	504.045	20.939	1136.18
15S	CYQ213	1	14.75	41.625	37.5725	97.3167	127.833	458.79	25.3646	1504.83
15S	CYQ213	2	13.75	36	37.845	102.01	121.767	494.633	24.026	1188.54
15S	CYQ214	1	15	44.125	42.615	91.1933	123.837	527.861	27.7418	1805.85
15S	CYQ214	2	14.5	45.5	39.89	94.8133	121.217	497.277	24.8058	1586.89
15S	CYQ215	1	15.25	39.75	40.3925	93.6333	125.18	485.284	24.9178	1410.85
15S	CYQ215	2	14.3333	36.5	39.7575	95.91	113.227	446.682	19.0856	1297.67
15S	CYQ216	1	15.5	35.625	40.695	101.287	126.013	446.682	24.0713	1250.23
15S	CYQ216	2	13.25	43.375	40.545	103.76	130.133	468.471	25.6416	1468.29
15S	CYQ217	1	14.75	43.875	40.4425	97.1433	124.427	428.735	19.3729	1506.88
15S	CYQ217	2	13.75	41.5	38.87	100.777	122.04	491.192	26.0272	1385.19
15S	CYQ218	1	15	37.25	40.9575	97.71	126.713	464.611	23.5834	1306.22
15S	CYQ218	2	14.25	38.625	40.445	95.6067	130.17	495.427	25.0786	1371.43
15S	CYQ219	1	13.75	42.75	40.9675	98.3033	125.04	483.6	26.7494	1479.31
15S	CYQ219	2	13.75	40.625	40.375	96.7667	126.053	502.809	25.2635	1381.68
15S	CYQ220	1	15	40.75	40.4375	94.47	124.183	490.854	25.7063	1200.5
15S	CYQ220	2	13.25	38.375	41.9275	98.6167	123.65	530.116	28.349	1286.32
15S	CYQ221	1	14.25	38.25	40.96	91.26	119.697	488.856	26.8828	1520.69
15S	CYQ221	2	14	37.75	40.7925	97.39	120.703	510.589	27.019	1433.87
15S	CYQ222	1	14.75	41.375	40.325	95.63	123.53	471.975	3.73558	1433.65
15S	CYQ222	2	14	39.25	37.815	95.4033	115.803	487.495	19.6071	1172.59
15S	CYQ223	1	15	38.5	38.13	96.3833	126.18	413.371	22.8078	1270.72
15S	CYQ223	2	13	36.375	38.36	100.64	124.017	514.186	26.143	1193.26
15S	CYQ224	1	14.25	37.875	42.155	96.9767	122.84	516.688	25.0109	1344.74
15S	CYQ224	2	13.5	37.625	39.45	93.6533	114.36	488.412	23.143	1156.22
15S	CYQ225	1	14	39.375	40.43	97.6	129.933	519.422	27.1654	1522.22
15S	CYQ225	2	13	37.5	40.82	95.7467	120.597	508.657	21.9889	1055.44
15S	CYQ226	1	15.25	37.25	40.155	92.44	119.993	475.379	21.7542	1287.2
15S	CYQ226	2	15.5	36.875	39.9275	87.5	114.927	513.565	22.5073	1134.22
15S	CYQ227	1	14.25	44	39.3775	92.0167	127.777	482.235	23.2705	1463.94
15S	CYQ227	2	14.25	41.75	39.62	94.9567	123.257	525.412	23.2883	1385.79
15S	CYQ228	1	14.5	36.25	44.905	96.55	127.003	506.59	26.5269	1339.9
15S	CYQ228	2	13.5	36.75	43.465	95.59	116.663	501.201	25.4545	1276.26
15S	CYQ229	1	13	40.625	40.3225	99.9367	124.197	480.711	24.8719	1316.83
15S	CYQ229	2				98.9433	125.21	483.6	25.1724	1417.24
15S	CYQ230	1	15.5	37.875	39.2375	97.4433	125.13	500.871	25.8048	1546.43
15S	CYQ230	2	14.75	36.5	39.2275	97.3733	123.26	479.928	22.0383	1108.61
15S	CYQ231	1	14.25	39.375	40.095	96.2333	124.913	481.229	25.3235	1537.25
15S	CYQ231	2	15.75	39.125	42.2425	96.3233	126.78	-	-	-
15S	CYQ232	1	14.75	36.625	39.1775	97.3733	123.743	500.534	24.4206	1381.96
15S	CYQ232	2	15.25	34.5	40.255	97.54	125.22	429.726	19.3508	969.231
15S	CYQ233	1	14.5	41.5	39.8475	94.1033	124.347	481.012	25.4345	1439.9
15S	CYQ233	2	13.75	37.125	40.145	93.7867	116.173	486.049	20.6677	1029.84
15S	CYQ234	1	15	39.125	40.62	95.7933	127.483	424.941	22.5342	1279.2
15S	CYQ234	2	15.5	38.875	40.7675	90.0233	118.203	465.537	21.5788	1015.69
15S	CYQ235	1	13	43.25	38.3625	106.18	118.73	463.728	24.029	1383.64
15S	CYQ235	2	13.25	37.5	39.5275	99.3867	112.65	478.343	20.7563	924.138
15S	CYQ237	1	14.5	37.75	39.315	93.27	116.947	454.4	19.0284	957.895
15S	CYQ237	2	14.25	40	39.25	94.86	125.233	485.033	16.6839	1162.2
15S	CYQ238	1	15.25	38.875	43.73	95.21	121.707	491.691	27.069	1526.96
15S	CYQ238	2	13	38.75	40.3675	97.8233	120.1	542.283	27.1304	1269.95
15S	CYQ240	1	13.5	36.75	42.8775	97.35	126.227	442.565	23.972	1254.84
15S	CYQ240	2	14.25	36.5	41.5825	96.9833	123.643	503.817	24.8658	1091.78
15S	CYQ241	1	15.25	36	38.285	88.4933	122.157	464.611	20.319	1095.22
15S	CYQ241	2	15	36.75	39.2125	95.06	120.86	461.571	20.7439	1064.65
15S	CYQ242	1	13.75	41.75	41.5325	98.3067	127.723	530.714	29.4296	1633.33
15S	CYQ242	2	12.75	37.5	43.1975	99.25	119.32	579.268	30.48	1432
15S	CYQ243	1	15	40.125	39.625	96.8	120.813	461.714	23.2929	1379.81
15S	CYQ243	2	14.25	36.5	38.9725	92.7	118.073	507.858	20.5333	984.492
15S	CYQ244	1	14.5	41.5	40.115	93.84	118.363	512.373	29.2008	1739.04
15S	CYQ244	2	13.5	37.5	41.165	101.23	117.037	469.1	22.0934	1153.14
15S	CYQ246	1	13.25	39.875	38.2975	101.483	124.71	576.089	30.1472	1640.49
15S	CYQ246	2	12.25	41.375	37.095	102.557	122.24	485.033	23.2155	1095.96
15S	CYQ247	1	15.75	40.875	40.6	96.97	124.643	456.584	21.3747	1373.08
15S	CYQ247	2	14.75	38.625	39.225	91.68	120.873	437.648	19.0925	1112.9
15S	CYQ248	1	14.75	41.625	39.8525	94.7933	126.69	471.975	25.3548	1480.77
15S	CYQ248	2	13.75	36.875	39.73	96.3533	116.127	487.495	21.642	1144.16
15S	CYQ249	1	14.25	38.25	43.3675	88.8467	112.06	533.537	27.9473	1704.84
15S	CYQ249	2	14.25	39.25	43.3525	98.0267	114.33	493.32	24.8201	1234.67
15S	CYQ250	1	14.75	40.5	37.8625	95.91	121.7	470.321	24.0433	1433.18
15S	CYQ250	2	13.75	39.25	38.82	95.7867	127.523	491.691	22.1895	1365.69
15S	CYQ252	1	15.25	36.75	38.1475	90.5367	127.04	485.033	24.863	1230.3
15S	CYQ252	2	13	34.25	38.2525	89.2033	120.667	530.683	21.5939	935.829
15S	CYQ253	1	15	38.625	41.5225	93.14	117.097	516.864	24.2181	1341.67
15S	CYQ253	2	15.25	39.625	42.4725	92.4067	111.017	503.44	22.4311	1324.62
15S	CYQ254	1						-	-	-
15S	CYQ254	2						-	-	-
15S	CYQ255	1	13	40.375	39.89	103.17	129.763	500.191	29.5215	1560.42
15S	CYQ255	2	12.25	39	42.8375	100.94	120.327	490.854	26.831	1323
15S	CYQ257	1	14.5	39.25	42.8275	92.78	119.877	476.461	22.6561	1263.26
15S	CYQ257	2	12.75	38.25	41.5375	97.7533	115.067	544.888	25.8504	1221.28
15S	CYQ258	1						-	-	-
15S	CYQ258	2						-	-	-
15S	CYQ259	1	13.5	38.625	42.6275	93.5467	125.71	474.822	24.4073	1322.97
15S	CYQ259	2	14.75	39.25	42.945	91.2267	119.273	494.113	23.8207	1368.97
15S	CYQ260	1	14.25	40.625	38.7975	102.597	125.503	449.798	22.9441	1321.52
15S	CYQ260	2	13.25	38.75	38.155	96.68	120.413	499.151	24.2089	1244.28
15S	CYQ262	1	13.25	38.875	40.07	96.16	124.82	499.029	24.8703	1351.24
15S	CYQ262	2	12.25	37.5	38.5075	101.383	118.033	573.171	26.088	1088
15S	CYQ263	1	14.75	39	41.2775	102.57	122.77	469.1	24.9047	1295.17
15S	CYQ263	2	13.75	37	41.8675	99.2033	116.62	501.841	24.6317	1233.66
15S	CYQ265	1	15.25	41	42.75	93.73	118.31	530.153	28.333	1716.7
15S	CYQ265	2	13.5	38.25	43.335	97.1133	122.027	486.917	23.6981	1257.28
15S	CYQ266	1	14.25	40.25	41.885	99.41	124.443	473.136	27.5972	1551.89
15S	CYQ266	2	12.5	35.875	41.075	100.997	117.767	478.882	23.4244	1085.85
15S	CYQ267	1	15.75	40.625	39.36	95.5267	130.72	530.967	25.1885	1520.6
15S	CYQ267	2	16	39.125	39.4475	89.8967	126	527.246	23.1933	1418.01
15S	CYQ268	1	15.4286	39.1429	40.97	91.3633	119.513	481.229	19.3072	1344.67
15S	CYQ268	2	12.75	38.125	41.73	95.9767	112.06	551.126	21.3359	1100
15S	CYQ269	1	15	37.125	42.0775	96.68	124.973	518.163	25.7538	1374.6
15S	CYQ269	2	13.4286	37.4286	40.695	96.57	112	542.58	23.9687	1475.64
15S	CYQ270	1	15	36.75	42.24	96.1233	125.51	450.092	23.3024	1254.03
15S	CYQ270	2	15.5	36.375	42.42	101.137	125.69	485.033	25.3556	1339.9
15S	CYQ271	1	13.75	40.125	45.58	100.37	125.887	510.803	31.4	1679.12
15S	CYQ271	2	12.5	39.375	46.0125	103.55	120.133	533.537	31.3411	1504.26
15S	CYQ272	1	15.75	40.625	43.2425	94.6767	120.57	458.036	24.3063	1433.02
15S	CYQ272	2	14	36.625	42.575	95.0733	118.567	508.912	24.4725	1285.13
15S	CYQ273	1	14.5	37.375	39.35	93.4467	122.453	-	-	-
15S	CYQ273	2	16	35.75	39.855	89.76	119.24	-	-	-
15S	CYQ274	1	13.25	39.875	39.915	96.2933	122.08	472.561	22.0489	1126.67
15S	CYQ274	2	13.5	42	40.79	94.6267	116.927	536.36	27.0099	1437.04
15S	CYQ275	1	15	37.75	40.1925	94.1833	124.36	503.745	25.4179	1421.32
15S	CYQ275	2	13.75	39.875	39.7575	94.1167	120.05	508.657	22.6974	1215.03
15S	CYQ276	1	14.25	37.5	39.1175	91.4533	116.273	556.484	24.0785	1403.76
15S	CYQ276	2	14	40.25	39.6575	90.9533	117.33	547.956	22.1553	1267.57
15S	CYQ277	1						-	-	-
15S	CYQ277	2						-	-	-
15S	CYQ278	1	16.25	43.25	37.3525	90.91	123.967	470.321	19.0117	1270.62
15S	CYQ278	2	16.25	41.5	37.1575	94.29	116.363	585.965	21.6069	954.104
15S	CYQ280	1	14.5	38.125	41.105	90.9567	118.54	533.537	22.7982	1285.87
15S	CYQ280	2	14.5	40.625	42.87	97.2733	119.423	536.928	29.053	1698.09
15S	CYQ281	1						-	-	-
15S	CYQ281	2						-	-	-
15S	CYQ282	1	14.25	38	43.6975	95.69	123.12	452.4	24.4946	1274.19
15S	CYQ282	2	15	35.625	46	93.42	117.333	440.857	22.6213	1179.81
15S	CYQ283	1	15.5	38	39.6625	92.5967	119.977	466.845	22.4808	1325.96
15S	CYQ283	2	16.25	39.375	41.27	95.8	120.51	474.255	22.4428	1339.13
15S	CYQ284	1	16	36.625	40.3	91.7267	124.763	437.404	22.7384	1245.5
15S	CYQ284	2	15	35.75	41.3175	99.0933	120.843	475.998	21.1693	988.235
15S	CYQ285	1	14	39.875	39.6775	96.8467	124.013	516.864	24.9181	1359.9
15S	CYQ285	2	13.5	39.375	38.695	101.39	119.723	463.266	22.9395	1116.59
15S	CYQ286	1	15.25	38.125	41.525	93.5633	118.37	509.407	24.1119	1283.92
15S	CYQ286	2	14	40.75	39.8225	93.75	108.657	530.556	21.4927	1149.72
15S	CYQ287	1	15.5	37	39.295	89.3033	119.407	516.864	20.6208	1290.63
15S	CYQ287	2	14.75	39.25	38.475	89.3433	128.027	564.556	22.9535	1302.33
15S	CYQ288	1	13.75	39.5	40.3025	98.45	118.127	484.087	23.9161	1249.76
15S	CYQ288	2	14.25	38.375	42.3675	95.4733	119.63	469.716	22.6456	1175.6
15S	CYQ289	1	13	36.875	39.8475	95.3833	118.787	508.947	23.1108	1057.88
15S	CYQ289	2	13.25	44	42.89	106.647	129.813	493.72	27.6378	1696.02
15S	CYQ290	1	14.75	38.375	41.47	97.4967	121.243	390.821	22.7687	1270.37
15S	CYQ290	2	14.75	35.375	41.9625	93.1733	120.91	461.714	22.1756	1174.52
15S	CYQ292	1	13.75	37.125	40.5925	96	126.19	459.505	23.2373	1286.12
15S	CYQ292	2	14	38	41.105	100.98	124.18	449.554	24.8262	1351.39
15S	CYQ293	1	14.75	40.75	40.2375	93.46	123.943	510.745	26.2011	1527.53
15S	CYQ293	2	15.5	42.25	39.475	89.6467	117.65	486.46	22.2444	1430.88
15S	CYQ294	1	12.75	34.125	42.575	96.46	114.343	486.917	24.0311	1043.2
15S	CYQ294	2	12.5	39.375	42.89	102.697	124.523	517.369	21.7943	1392.93
15S	CYQ295	1	13.25	40.75	44.1875	103.173	115.34	484.087	24.5717	1256.59
15S	CYQ295	2	13.5	38.125	41.22	99.04	114.893	485.518	21.7257	976.5
15S	CYQ296	1	15.5	38.25	41.36	95.55	121.817	470.321	24.8528	1413.27
15S	CYQ296	2	15	37.5	39.0325	93.5133	116.907	551.934	22.4429	1170.69
15S	CYQ297	1	14.25	38.625	47.37	93.78	121.94	534.944	30.1474	1610.55
15S	CYQ297	2	13.5	39.875	46.15	93.2067	121.357	499.029	27.4033	1494.03
15S	CYQ298	1	14.5	35.25	40.1125	94.26	122.037	471.246	21.8386	1073.1
15S	CYQ298	2	15	37.375	39.0375	97.7833	125.733	524.79	23.4481	1292.9
15S	CYQ299	1	15.5	37.375	39.6	94.5533	118.24	530.714	22.7012	1185.19
15S	CYQ299	2	14.75	37.5	39.715	98.1867	118.58	503.44	21.7562	1055.38
15S	CYQ300	1	14.75	41.375	35.2375	92.7333	123.863	482.596	21.197	1269.85
15S	CYQ300	2	16	39.75	36.17	86.1933	114.713	513.983	19.5682	1348.69
15S	CYQ301	1	13.25	39	43.2775	105.75	127.457	517.505	31.4022	1490.77
15S	CYQ301	2	14.5	36.875	44.285	103.21	124.783	503.389	16.0176	1458.79
15S	CYQ302	1	12.5	42.375	40.345	99.6467	119.447	503.745	23.7597	1236.55
15S	CYQ302	2	14.25	40	42.4475	100.66	119.47	485.994	24.2459	1327.23
15S	CYQ303	1	15.25	40.375	38.015	93.0433	121.21	475.925	21.8961	1386.85
15S	CYQ303	2	15	37	38.5975	89.84	121.033	519.856	23.0964	1306.67
15S	CYQ304	1						-	-	-
15S	CYQ304	2						-	-	-
15S	CYQ305	1	13.75	36.75	40.3875	93.5233	122.093	522.063	25.0896	1336.02
15S	CYQ305	2	14.75	37.25	41.755	96.37	125.207	478.882	23.6224	1307.8
15S	CYQ306	1	14.5	40.25	38.725	89.2833	119.92	458.742	22.2408	1347.66
15S	CYQ306	2	16	41.875	36.73	90.7333	124.013	522.421	20.65	1348.96
15S	CYQ307	1	15.5	36.25	42.4825	96.1767	117.873	462.398	21.8133	1113.33
15S	CYQ307	2	15.25	37.875	44.1025	95.65	123.943	501.201	24.7286	1491.92
15S	CYQ308	1	15.625	36.5	41.8075	92.74	119.67	489.292	23.5906	1321.46
15S	CYQ308	2	14	40	40.81	92.73	124.4	528.254	24.3059	1393.07
15S	CYQ309	1	15	40.5	37.6825	92.0033	121.537	530.743	21.9749	1264.4
15S	CYQ309	2	15.5	38.25	36.84	88.9	109.68	548.275	18.7724	1187.29
15S	CYQ310	1	13.75	41.75	39.67	95.7433	122.357	493.72	22.5927	1333.83
15S	CYQ310	2	16	40.75	38.475	91.0167	124.29	540.666	21.3092	1348.55
15S	CYQ311	1	13.75	38.5	40.6575	96.7867	121.963	522.185	23.8968	1306.91
15S	CYQ311	2	14.5	35.625	40.4175	94.3433	115.103	475.429	21.3188	1095.05
15S	CYQ313	1	16.5	37.75	39.6775	90.0233	119.553	537.828	21.0863	1313.67
15S	CYQ313	2	16.25	39.875	38.915	92.37	122.653	503.389	19.0126	1458.79
15S	CYQ314	1						-	-	-
15S	CYQ314	2						-	-	-
15S	CYQ315	1						-	-	-
15S	CYQ315	2						-	-	-
15S	CYQ317	1	16	38.625	42.19	99.3467	126.207	443.325	23.4618	1383.09
15S	CYQ317	2	16	32.875	39.91	92.82	116.977	476.079	18.7504	1008.72
15S	CYQ319	1	16	38.625	36.825	98.41	118.547	465.537	21.0824	1238.73
15S	CYQ319	2	14.75	40.875	39.36	98.12	128.933	-	-	-
15S	CYQ321	1						-	-	-
15S	CYQ321	2						-	-	-
15S	CYQ323	1						-	-	-
15S	CYQ323	2						-	-	-
15S	CYQ324	1						-	-	-
15S	CYQ324	2						-	-	-
15S	CYQ326	1						-	-	-
15S	CYQ326	2						-	-	-
15S	CYQ327	1						-	-	-
15S	CYQ327	2						-	-	-
15S	CYQ328	1						-	-	-
15S	CYQ328	2						-	-	-
15S	CYQ329	1						-	-	-
15S	CYQ329	2						-	-	-
15S	CYQ330	1						-	-	-
15S	CYQ330	2						-	-	-
15S	CYQ331	1						-	-	-
15S	CYQ331	2						-	-	-
15S	CYQ332	1						-	-	-
15S	CYQ332	2						-	-	-
15S	CYQ333	1	14.75	36.375	39.67	99.77	121.207	525.169	27.0132	1393.19
15S	CYQ333	2	15.25	38	38.005	96.6533	117.467	518.959	22.3362	1266.12
15S	CYQ334	1	16.5	42	42.16	92.0767	121.387	464.611	23.3557	1590.91
15S	CYQ334	2	17.25	39.75	41.545	90.28	121.073	484.538	22.0167	1439.29
15S	CYQ335	1	15.25	34.75	37.475	94.8	126.813	506.59	23.1165	1276.26
15S	CYQ335	2	14	35.75	37.765	92.5933	123.713	554.401	24.8793	1251.4
15S	CYQ336	1	15	37.875	41.955	92.4367	117.797	475.429	24.2274	1351.49
15S	CYQ336	2	14.5	37.125	40.145	92.69	119.39	482.079	23.556	1183.25
15S	CYQ337	1	13.75	37.875	44.68	96.3133	112.81	502.152	23.7748	1180.39
15S	CYQ337	2	13.5	37.125	40.0225	90.5567	108.847	525.412	19.5408	952.284
15S	CYQ338	1	13.25	44	39.7575	95.9233	121.647	485.493	25.89	1453.08
15S	CYQ338	2	13.25	41	38.995	93.74	111.68	506.315	21.731	1136.43
15S	CYQ339	1	14.25	41.5	38.0725	105.2	122.85	521.481	25.7022	1419.86
15S	CYQ339	2	13.5	42.625	37.84	102.207	121.003	560.082	24.2723	1393.11
15S	CYQ340	1	14.25	37	43.5075	98.56	123.84	466.197	26.0087	1919.9
15S	CYQ340	2	13.5	37.5	41.32	98.9	115.33	452.236	22.7133	1096.67
15S	CYQ341	1	14	37.875	43.2125	97.2733	119.48	504.852	27.3853	1422.58
15S	CYQ341	2	14.25	38	41.76	97.4367	117.593	504.338	24.6869	1271.14
15S	CYQ342	1	13.25	42.125	39.5775	98.4867	120.247	503.44	26.2865	1432.31
15S	CYQ342	2	13.25	40.5	40.4125	112.19	124.337	511.535	29.2124	1630.93
15S	CYQ343	1	14	39.5	43.9025	98.4567	121.417	504.993	26.8813	1469.14
15S	CYQ343	2	13.25	39.375	37.345	97.4967	116.577	559.215	23.2011	1175.4
15S	CYQ344	1	15.25	37.125	39.96	95.3767	118.697	476.557	24.4026	1298.06
15S	CYQ344	2	14.5	39	38.4575	92.5133	114.513	539.274	20.9624	1132.8
15S	CYQ345	1	14.25	38.375	40.6825	91.17	121.97	514.384	21.9597	1170.26
15S	CYQ345	2	15.5	41.5	41.4175	98.51	124.513	506.59	22.1737	1322.93
15S	CYQ346	1	16.5	34.875	35.1025	85.8933	123.24	459.505	19.2405	971.292
15S	CYQ346	2	16.75	37.375	36.205	94.4533	118.453	432.73	19.2151	1141.94
15S	CYQ347	1	15.25	39.375	39.0625	90.6	111.36	505.748	19.233	1057.29
15S	CYQ347	2	13.5	38.125	40.775	96.4533	116.79	483.103	19.5745	1023.88
15S	CYQ348	1	12.75	42.25	42.5625	100.153	123.65	525.432	30.601	1518.07
15S	CYQ348	2	13	40	40.5325	95.5	118.24	533.537	24.2195	1310.64
15S	CYQ349	1	13.5	36.875	40.995	91.2367	115.84	487.958	18.7863	998.995
15S	CYQ349	2	14.25	38.375	39.4425	92.1533	110.977	539.336	20.442	1103.26
15S	CYQ350	1	14	37.75	41.6725	90.3167	119.067	524.977	18.467	1029.41
15S	CYQ350	2	15.75	38.75	38.8	88.6967	108.407	603.756	22.7909	1050.43
15S	CYQ351	1	15	38.875	41.3025	98.9	119.017	449.294	22.0383	1289.47
15S	CYQ351	2	14	31.625	42.3325	96.05	122.06	497.967	24.0752	940.513
15S	CYQ352	1	13.25	37.75	39.3675	99.8733	121.133	482.596	24.3722	1262.81
15S	CYQ352	2	13.5	34.125	39.395	100.697	116.947	480.711	22.0465	873.267
15S	CYQ353	1	15	35.125	41.3775	96	119.093	460.895	22.4394	1091.08
15S	CYQ353	2	14.5	37.625	41.0225	96.8	120.9	478.343	22.1885	1079.31
15S	CYQ354	1	13.5	34.5	41.8775	99.8533	115.597	511.535	24.0333	981.443
15S	CYQ354	2	13.25	36	43.31	102.45	126.04	548.114	26.8295	1071.04
15S	CYQ355	1	13.25	39.625	42.7225	101.53	118.677	524.977	29.8392	1396.26
15S	CYQ355	2	11.75	37.125	46.1325	102.653	122.723	499.84	24.78	1381.58
15S	CYQ356	1	15	38.25	39.4975	99.12	115.453	508.657	24.1264	1291.19
15S	CYQ356	2				98.6367	123.693	-	-	-
15S	CYQ357	1	16	40.375	39.5975	92.4333	121.273	504.338	21.8358	1372.14
15S	CYQ357	2	15	40.5	39.9075	93.0767	121.167	517.204	25.2952	1553.57
15S	CYQ358	1	14.25	35.5	44.6075	98.88	125.853	474.255	25.6351	1318.84
15S	CYQ358	2	13.5	38.375	42.875	100.36	114.413	539.4	24.8872	1207.69
15S	CYQ359	1	16	37.375	38.73	95.72	120.867	497.223	23.0939	894.241
15S	CYQ359	2	14.75	35.25	37.0725	92.93	116.05	500.749	19.2793	899.441
15S	CYQ360	1	15.5	37.5	39.7825	90.7933	117.663	396.075	18.9031	1127.95
15S	CYQ360	2	16.5	40.25	39.9625	88.4033	119.123	465.264	20.9137	1321.71
15S	CYQ361	1	13.5	38.5	39.965	98.5933	130.677	531.202	25.0795	1286.65
15S	CYQ361	2	13.75	36.875	40.0925	101.593	123.003	468.471	20.6472	1222.44
15S	CYQ362	1	15	39.25	38.125	90.7667	125.727	502.152	24.4748	1448.04
15S	CYQ362	2	14.25	36.375	39.045	92.81	111.207	541.83	20.1271	1019.17
15S	CYQ363	1	15	34.875	40.8325	91.5767	119.417	533.244	20.9962	799.561
15S	CYQ363	2	14.5	37.375	40.2075	95.84	128.097	-	-	-
15S	CYQ364	1	16.25	42.5	37.315	90.9667	122.367	530.743	22.4635	1491.62
15S	CYQ364	2	13.75	42.75	37.8	91.8433	116.593	506.035	20.1869	1197.94
15S	CYQ365	1	15.25	40.25	41.0775	100.32	120.783	484.538	22.4619	1225
15S	CYQ365	2	13.5	39.75	38.74	103.227	122.363	516.326	22.5857	1185.48
15S	CYQ366	1	13.75	37.25	41.095	96.4567	116.593	485.944	24.1286	1146.95
15S	CYQ366	2	13.5	36.875	40.33	100.053	123.817	530.801	24.8674	1195.38
15S	CYQ367	1	14.25	38.625	43.92	99.3333	121.857	517.233	28.7647	1549
15S	CYQ367	2	15	37.375	41.7525	97.7367	119.783	425.893	23.1778	1203.51
15S	CYQ368	1	13.75	39.5	41.8325	98.6867	121.093	504.045	26.1662	1336.68
15S	CYQ368	2	13	36.5	41.22	99.15	120.007	489.292	24.6696	1246.34
15S	MYQ001	1	12	41.875	41.9675	93.63	102.013	503.896	17.9485	773.889
15S	MYQ001	2	12.25	45.5	41.575	95.0933	113.393	554.561	22.1154	1103.37
15S	MYQ002	1	12.25	41.25	43.5375	100.183	119.377	466.509	25.5072	1266.33
15S	MYQ002	2	12.5	40.375	41.13	98.6933	113.847	512.903	22.9053	1137.02
15S	MYQ003	1	12.5	35	40.9325	93.9167	109.237	503.128	18.6425	816.062
15S	MYQ003	2	12.25	37.125	41.975	91.3233	106.303	490.74	17.641	636.364
15S	MYQ004	1	12.75	44	46.2375	95.37	123.053	476.662	25.3658	1431.98
15S	MYQ004	2	12	43.375	43.2775	93.0233	114.23	508.399	19.808	1133.93
15S	MYQ005	1	12	45.75	41.6	100.143	119.433	500.712	25.7689	1335.77
15S	MYQ005	2	13	45	40.8825	91.5167	105.393	518.633	19.7799	1001.12
15S	MYQ006	1	12.25	40.875	41.5975	93.8267	114.09	527.92	21.2407	1083.16
15S	MYQ006	2	13	43.375	41.8525	88.2033	110.263	465.009	18.7865	1033.94
15S	MYQ007	1	12.5	37	42.6425	97.9967	120.217	506.315	26.5119	1235.71
15S	MYQ007	2	12	33.5	40.975	98.4567	113.987	482.079	23.6579	1044.67
15S	MYQ008	1	12	38.125	43.465	94.39	113.52	441.719	19.702	944.186
15S	MYQ008	2	13.5	37.125	42.955	93.1733	109.043	499.115	21.7878	993.548
15S	MYQ009	1	12.25	41	42.33	90.9467	106.067	498.329	20.936	1073.1
15S	MYQ009	2	13.75	43.75	42.1175	89.21	114.707	505.748	21.9941	1239.58
15S	MYQ010	1	13.5	37	44.705	94.2767	115.51	451.454	21.9446	999.519
15S	MYQ010	2	14	36.875	42.345	100.22	115.877	501.466	22.2419	1051.91
15S	MYQ011	1	12.5	44	42.415	99.23	119.007	470.607	22.7925	1170.26
15S	MYQ011	2	13	42	43.3925	96.8567	116.463	485.278	21.8312	1160.18
15S	MYQ012	1	12.5	35	44.1425	93.1267	106.02	498.358	19.0128	803.846
15S	MYQ012	2	12.5	35.125	43.41	92.57	104.52	465.829	17.6812	636.041
15S	MYQ013	1	12.25	44.625	44.75	94.9267	114.953	489.292	24.7242	1382.93
15S	MYQ013	2	12.5	41	44.41	93.74	112.197	449.04	21.0908	1039.55
15S	MYQ014	1	13	43.5	44.7425	93.4267	111.817	500.871	23.419	1235.71
15S	MYQ014	2	12	43.25	46.5425	95.5233	117.78	530.653	22.7834	1032.97
15S	MYQ015	1	12.25	39	47.6	91.9333	116.163	525.156	25.7326	1205.76
15S	MYQ015	2	12	38	44.4675	92.9267	107.743	560.666	24.8177	1040.11
15S	MYQ016	1	12	41.75	43.0875	98.1167	110.947	474.906	21.8359	976.923
15S	MYQ016	2	12.25	41.5	41.905	105.067	115.893	442.835	23.1233	1106
15S	MYQ017	1	12.25	42.5	39.015	96.0633	115.393	533.537	23.2907	1249.46
15S	MYQ017	2	12.25	40.625	40.1625	98.7833	115.017	527.737	20.1225	909.239
15S	MYQ018	1	12.25	38.375	39.915	96.8167	106.627	562.24	19.9427	892.956
15S	MYQ018	2	11.75	43	40.575	96.0733	106.013	545.393	20.5515	882.778
15S	MYQ019	1	12.5	34.875	45.405	84.75	104.94	501.466	18.1796	753.552
15S	MYQ019	2	12.5	37.5	48.8725	86.8967	108.223	496.045	17.2086	794.595
15S	MYQ020	1	12.25	39.375	44.1425	98.0767	117.76	490.854	23.6157	1081.5
15S	MYQ020	2	12.75	40	46.49	92.88	116.84	469.1	24.3907	1271.5
15S	MYQ021	1	12.5	43	43.2225	100.1	114.157	483.245	24.5301	1120.59
15S	MYQ021	2	15.5	35.5	40.32	95.5633	120.267	-	-	-
15S	MYQ022	1	11.75	41.5	41.3375	97.3667	108.5	462.398	22.0133	1046.67
15S	MYQ022	2	11.5	43.125	42.7525	101.45	114.943	493.72	24.8332	1247.46
15S	MYQ024	1	14.5	35.75	40.99	93.89	120.21	498.682	24.4168	1333.17
15S	MYQ024	2	12	43.125	44.885	97.2967	114.387	460.306	22.8484	1122.06
15S	MYQ025	1	12	42.125	41.07	95.0333	108.727	530.589	24.9731	1249.17
15S	MYQ025	2	12	44.625	40.765	94.9733	114.217	497.599	20.7123	1019.17
15S	MYQ026	1	12.75	37.5	43.3925	90.2067	98.2633	498.741	17.0688	688.587
15S	MYQ026	2	13	39	41.2875	91.27	106.913	-	-	-
15S	MYQ027	1	13.5	38.5	44.5125	89.52	114.79	539.274	22.3072	1087.63
15S	MYQ027	2	12.5	43	45.35	91.71	105.553	500.871	21.2405	1100
15S	MYQ028	1	13.5	40.375	42.9475	90.2233	102.153	522.304	21.2874	1138.42
15S	MYQ028	2	13.75	37.5	41.6625	89.9267	99.2967	482.991	15.1077	567.368
15S	MYQ029	1	12.75	40.875	45.805	95.1467	112.907	463.266	21.4007	1061.95
15S	MYQ029	2	13.5	42.125	44.1575	92.1133	109.13	500.191	21.4691	1152.08
15S	MYQ030	1	12.75	34.5	46.0425	93.8533	105.69	507.581	22.5312	987.568
15S	MYQ030	2	12.5	36.875	40.4775	94.8233	109.98	484.538	22.7833	1089.29
15S	MYQ031	1	12.25	41.875	44.205	95.3933	113.273	479.41	20.5604	1065.22
15S	MYQ031	2	12.25	40.625	39.4575	91.7567	104.997	519.117	18.7449	824.865
15S	MYQ032	1	13	43	42.5725	96.35	114.283	516.139	23.9141	1251.63
15S	MYQ032	2	13	43.375	42.9175	94.6467	119.193	469.955	20.7461	1153.37
15S	MYQ033	1	12.5	43.375	45.8375	94.73	108.997	465.905	22.1787	1160.09
15S	MYQ033	2	12.5	43.875	45.0975	94.0567	115.84	496.921	25.4265	1327.94
15S	MYQ034	1	12.75	42.875	41.815	92.4067	111.27	484.033	20.1316	1086.08
15S	MYQ034	2	13.25	43.5	43.37	95.3233	100.307	497.599	19.3244	1040.93
15S	MYQ035	1	12	41.125	45.2225	92.9033	97.3033	575.977	18.0303	910.795
15S	MYQ035	2	13	43.125	40.94	87.1133	99.4567	557.295	17.7431	1000.55
15S	MYQ036	1						-	-	-
15S	MYQ036	2	12.75	43.5	43.3975	95.2733	109.323	539.465	21.9385	1112.22
15S	MYQ037	1	12	40.5	46.9825	91.0433	99.3833	533.537	21.1216	971.809
15S	MYQ037	2	12.25	40.875	42.975	98.0833	105.92	485.518	18.8767	875
15S	MYQ038	1	12.25	47.5	44.6775	95.3967	118.307	488.856	24.8069	1420.69
15S	MYQ038	2	12.5	39.875	41.3675	87.3067	97.6267	512.903	16.4983	843.867
15S	MYQ039	1	11.5	43	44.655	101.61	117.383	472.485	22.4604	1048.26
15S	MYQ039	2	12.5	40.75	45.24	100.263	114.347	428.824	21.628	1007.48
15S	MYQ040	1	12	38.75	44.6225	93.44	104.467	508.912	21.4954	976.41
15S	MYQ040	2	12	39.75	43.625	95.4333	114.023	477.234	22.393	1065.83
15S	MYQ041	1	12.75	38.875	48.98	99.72	121.5	479.458	29.5336	1448.28
15S	MYQ041	2	12.75	35.625	45.8975	95.1433	112.773	440.632	22.3582	989.055
15S	MYQ042	1	12.25	39.875	46.44	97.6233	111.36	510.833	23.728	1131.91
15S	MYQ042	2	12.75	38.75	44.015	91.77	103.093	513.565	18.8913	831.016
15S	MYQ044	1	11.5	44.75	42.8825	98.4867	112.403	527.979	25.6472	1268.75
15S	MYQ044	2	12	41.625	41.78	95.0833	108.34	533.537	26.0405	1102.69
15S	MYQ045	1	12	42.625	42.4975	92.0433	107.053	513.983	20.5871	1048.17
15S	MYQ045	2	12	38.25	35.96	89.6733	99.3567	476.662	14.2014	621.827
15S	MYQ046	1	11.75	42.375	46.7525	97.9867	107.363	557.249	24.5078	1030.56
15S	MYQ046	2	12	43.75	45.545	101.37	107.783	557.516	25.63	1270.22
15S	MYQ047	1	14.25	42.625	39.8825	89.86	114.967	461.147	19.0067	1143.22
15S	MYQ047	2	14	40.375	39.145	91.1233	116.357	466.142	17.5761	976.316
15S	MYQ048	1	12	41.125	45.8775			-	-	-
15S	MYQ048	2	14.25	33.25	41.58	93.56	108.973	533.537	19.4436	711.932
15S	MYQ049	1	12.5	43.875	45.0525	95.97	113.867	499.84	26.3151	821.579
15S	MYQ049	2	12.5	41.25	41.2625	97.7433	112.657	507.297	22.8539	1101.64
15S	MYQ050	1	12.5	40.5	44.0525	96.6633	112.693	533.537	23.8288	1175.84
15S	MYQ050	2	12.75	42.625	45.2375	96.2367	115.807	470.768	23.3425	1225
15S	MYQ051	1	13.25	41.875	43.6425	99.1633	128.577	444.614	25.4549	1351.39
15S	MYQ051	2	14.25	41.625	43.7575	89.4967	115.933	427.836	19.0321	1092.92
15S	MYQ052	1	13.5	41.5	41.4825	94.5767	112.093	505.157	23.4326	1128.19
15S	MYQ052	2	12.5	42.5	40.7925	100.623	113.833	521.811	23.4667	1207.69
15S	MYQ053	1	12.5	46.375	46.115	96.5133	119.497	517.035	24.7213	1338.66
15S	MYQ053	2	12	41.375	41.8725	94.0267	105.9	565.826	19.1804	927.954
15S	MYQ054	1	12.25	44.625	42.52	95.5833	112.837	509.162	22.5398	1204.57
15S	MYQ054	2	12.5	42.375	40.3175	89.4033	101.097	510.589	17.3419	854.301
15S	MYQ055	1	12	41.375	40.035	96.99	115.79	511.76	23.9429	1314.29
15S	MYQ055	2	12	41.5	37.245	90.3233	103.97	519.422	17.0123	955.556
15S	MYQ056	1	12.5	40.25	47.2875	95.31	110.81	536.36	24.7383	1170.37
15S	MYQ056	2	12.5	38.125	44.85	96.1067	113.3	557.947	24.1187	1029.41
15S	MYQ057	1	13.5	39.125	42.405	97.18	115.073	458.742	20.5181	1023.83
15S	MYQ057	2	12.75	39.625	44.6725	95.0867	117.33	488.412	22.8133	1097.01
15S	MYQ058	1	12.5	42.75	43.2625	99.7467	123.1	471.759	26.0302	1377.89
15S	MYQ058	2	13	41.75	43.6775	99.4033	121.76	487.117	27.792	1421.05
15S	MYQ059	1	12.5	41.375	46.2225	93.75	116.487	472.485	21.4504	1034.33
15S	MYQ059	2	12.25	39	46.565	94.5533	111.32	487.641	20.1168	827.957
15S	MYQ060	1	12.75	40.375	44.4575	87.64	109.09	503.44	20.6937	1116.41
15S	MYQ060	2	13.5	38.75	41.7625	86.08	100.633	524.693	17.9808	947.514
15S	MYQ061	1	12	40.75	40.76	97.4267	114.093	493.378	21.5168	989.785
15S	MYQ061	2	13	42.5	40.1725	93.07	111.09	514.816	22.4455	1036.18
15S	MYQ062	1						-	-	-
15S	MYQ062	2						-	-	-
15S	MYQ063	1	12.5	37.5	40.5325	97.7733	103.643	533.537	19.6393	876.966
15S	MYQ063	2	12.5	40.375	41.375	89.73	97.4167	539.6	17.4205	827.273
15S	MYQ064	1	12.75	38.75	40.9775	90.9167	103.977	536.551	18.7194	889.831
15S	MYQ064	2	14	38.5	39.735	86.77	107.573	489.075	16.8875	1050
15S	MYQ065	1	12.75	39.5	44.285	85.9333	108.147	476.167	17.49	914.516
15S	MYQ065	2	14	41.75	43.045	89.81	111.203	501.228	19.1236	974.533
15S	MYQ066	1	12.75	40.625	42.6425	101.463	117.713	510.589	26.3466	1249.46
15S	MYQ066	2	11.75	40.875	47.1725	101.86	119.087	462.574	23.6552	1072.41
15S	MYQ067	1	11.25	43.125	40.9575	98.0433	105.66	482.991	19.7989	884.211
15S	MYQ067	2	11.75	43.5	41.7625	97.0967	111.257	494.633	22.1399	1104.69
15S	MYQ069	1	12	38.125	45.585	103.133	118.27	567.073	28.744	1196
15S	MYQ069	2	11.75	40.875	44.19	101.09	107.873	498.329	23.9777	1069.54
15S	MYQ070	1	12.75	39.75	43.1175	91.84	107.457	501.884	23.7299	957.777
15S	MYQ070	2	12.75	38.375	42.875	91.1467	105.85	500.871	19.7714	907.143
15S	MYQ071	1	12.875	45.125	39.1675	90.73	106.627	524.595	17.0294	911.173
15S	MYQ071	2	12.25	43.625	37.215	95.02	102.953	586.232	18.4045	950.617
15S	MYQ072	1						-	-	-
15S	MYQ072	2						-	-	-
15S	MYQ073	1						-	-	-
15S	MYQ073	2						-	-	-
15S	MYQ074	1	13.5	40.25	47.8675	89.77	104.77	508.657	22.8231	1171.5
15S	MYQ074	2	14.25	36.75	47.22	85.1733	106.207	517.16	32.2043	987.614
15S	MYQ075	1	12.25	41.875	46.01	94.9533	111.833	510.339	19.9804	1057.61
15S	MYQ075	2	14	39.125	43.8525	89.5233	102.557	490.74	17.9405	913.369
15S	MYQ076	1	12.25	38.625	41.67	91.6567	112.023	510.833	22.7078	1094.68
15S	MYQ076	2	12.5	42.75	43.065	100.16	117.647	435.847	20.9715	1087.79
15S	MYQ077	1	12.5	45.25	43.92	102.203	119.433	513.504	27.198	1451.08
15S	MYQ077	2	12	45	41.34	98.99	114.557	462.574	22.1379	1158.62
15S	MYQ078	1	12.5	35.875	42.0025	93.1433	115.25	490.277	19.3377	802.162
15S	MYQ078	2	12	43.125	41.0075	96.7133	116.317	511.451	22.1082	1067.54
15S	MYQ079	1	13.75	40	45.975	93.02	114.697	557.249	26.0944	1318.33
15S	MYQ079	2	13.25	37.125	42.4725	90.4433	111.667	553.613	20.4466	822.121
15S	MYQ080	1	14	40.875	47.58	95.9967	120.953	464.864	22.7003	1153.96
15S	MYQ080	2	14	39.375	45.56	89.49	110.687	501.813	20.2079	1082.16
15S	MYQ081	1						-	-	-
15S	MYQ081	2						-	-	-
15S	MYQ082	1	13.5	40	50.3025	97.7067	127.05	474.848	24.108	1361.5
15S	MYQ082	2	13.5	44.625	47.6	89.67	110.793	483.103	22.5486	1163.18
15S	MYQ083	1	12.75	42.5	43.3225	91.1833	113.367	492.912	23.4234	1172.59
15S	MYQ083	2	12.75	43.625	43.0525	100.19	116.547	471.246	22.9946	1137.06
15S	MYQ084	1	12.5	39.25	44.0025	88.1733	103.06	560.976	21.8453	952
15S	MYQ084	2	12.75	43	47.955	88.7333	108.143	495.812	22.6545	1170.2
15S	MYQ086	1						-	-	-
15S	MYQ086	2						-	-	-
15S	MYQ087	1						-	-	-
15S	MYQ087	2						-	-	-
15S	MYQ088	1	12	41.375	45.615	92.7967	102.857	549.49	22.0982	930.233
15S	MYQ088	2	12	40.25	44.65	95.92	105.513	510.589	19.5323	899.462
15S	MYQ089	1	12.5	39.75	41.5525	95.9133	110.533	509.824	19.8852	882.778
15S	MYQ089	2	12.25	45.5	45.1625	104.927	120.61	522.741	28.2733	1535.68
15S	MYQ090	1	12.25	43.125	45.5325	95.3433	117.73	503.745	24.5675	1240.1
15S	MYQ090	2	12	40.375	46.7	97.0067	112.917	530.653	23.7723	1070.81
15S	MYQ091	1	13.5	42.625	50.185	86.4867	98.69	475.998	17.6281	953.922
15S	MYQ091	2	13	45.125	46.07	95.2533	112.297	554.101	26.5136	1446.47
15S	MYQ092	1						-	-	-
15S	MYQ092	2						-	-	-
15S	MYQ093	1	14	40.125	44.2225	95.7033	111.65	446.324	21.1683	1137.5
15S	MYQ093	2	13.75	38.25	42.7825	94.9833	113.147	457.317	21.9267	1090
15S	MYQ094	1	12.75	38.875	44.1575	92.0533	107.71	482.991	18.6495	795.789
15S	MYQ094	2	13	39.625	44.79	91.86	108.447	536.517	20.0015	938.547
15S	MYQ095	1	11.75	36.875	46.125	92.72	104.337	500.871	20.2071	932.143
15S	MYQ095	2	12.5	41.5	45.0075	92.19	114.503	490.854	24.6703	1235.5
15S	MYQ096	1	12.75	41.125	39.8825	94.0667	114.793	453.635	20.7362	1119.32
15S	MYQ096	2	12.5	43.75	41.445	102.567	118.39	475.429	23.9017	1344.55
15S	MYQ097	1	13.25	39.125	42.81	93.4967	120.017	520.235	27.6199	853.186
15S	MYQ097	2	13	37.375	39.65	90.2467	103.67	507.007	19.3138	916.575
15S	MYQ098	1	12.25	42.625	42.5375	93.1333	94.43	503.222	15.0686	711.932
15S	MYQ098	2	12.25	43.75	40.81	94.6367	100.11	537.864	18.572	884.125
15S	MYQ099	1	14.5	42.375	40.2625	90.8533	112.64	454.996	19.8014	1169.04
15S	MYQ099	2	13.75	45.125	41.4275	94.2967	114.097	501.813	20.7831	1229.73
15S	MYQ100	1	12	42.875	41.6075	97.95	105.273	510.589	22.1039	1038.71
15S	MYQ100	2	12.25	42.25	40.3975	98.2767	114.167	503.128	23.5389	1120.73
15S	MYQ101	1	14	49.625	40.9825	89.26	113.117	501.201	20.4343	1329.29
15S	MYQ101	2	13.25	42.25	40.9125	95.04	109.377	483.6	20.2966	1227.59
15S	MYQ102	1	14	39.75	40.81	97.06	120.923	462.398	22.5778	1223.33
15S	MYQ102	2	14	43.375	41.03	94.2067	116.633	452.855	22.1086	1287.32
15S	MYQ103	1						-	-	-
15S	MYQ103	2						-	-	-
15S	MYQ104	1						-	-	-
15S	MYQ104	2						-	-	-
15S	MYQ106	1	14	35.875	47.835	92.6633	106.647	488.412	22.2607	933.333
15S	MYQ106	2	13.75	39.625	45.745	96.99	112.787	485.518	22.6567	1078
15S	MYQ107	1	12.5	45.625	40.2425	91.8533	99.6033	487.641	19.8007	797.849
15S	MYQ107	2	13.5	47.625	41.915	94.21	114.52	516.326	24.4097	1433.87
15S	MYQ109	1	12.5	40.5	42.06	95.2267	105.207	472.402	18.7979	882.292
15S	MYQ109	2	12.25	37.375	41.1525	88.8633	107.873	460.412	16.8616	739.086
15S	MYQ111	1	12	43.625	41.1525	98.4933	112.06	519.57	23.0304	1165.45
15S	MYQ111	2	12.5	43.375	39.3225	94.9233	108.15	551.725	23.8371	1177.27
15S	MYQ112	1	13.75	44.625	43.055	95.07	118.013	507.045	23.0269	1278.16
15S	MYQ112	2	14.25	41	38.9475	95.0367	105.16	473.032	18.0629	782.99
15S	MYQ113	1	13	36.25	40.31	90.43	100.37	499.115	16.09	722.581
15S	MYQ113	2	13	38.25	42.985	89.11	101.677	455.785	15.1022	650.754
15S	MYQ114	1						-	-	-
15S	MYQ114	2						-	-	-
15S	MYQ116	1	13.25	42	40.185	97.0033	108.463	475.543	18.6083	951.087
15S	MYQ116	2	12.75	43.5	41.0125	95.2767	118.297	472.402	21.3913	1028.12
15S	MYQ117	1	13	42.875	44.95	95.2367	115.843	485.994	23.6198	1171.29
15S	MYQ117	2	13.25	42.5	44.7225	95.9067	106.63	475.483	17.6366	892.228
15S	MYQ118	1	12	40.375	44.6225	99.53	109.897	434.555	19.0404	1054.75
15S	MYQ118	2	12.25	44.75	46.03			-	-	-
15S	MYQ119	1	12.75	41.875	41.995	91.5533	113.88	460.412	16.9848	884.772
15S	MYQ119	2	12.75	40.5	43.16	92.54	110.503	510.084	21.1564	1061.54
15S	MYQ120	1						-	-	-
15S	MYQ120	2						-	-	-
15S	MYQ121	1	12.5	41.375	41.4325	103.41	109.217	510.107	22.1894	980.545
15S	MYQ121	2	12.5	38.625	41.8475	94.6467	119.12	479.644	23.463	1088.89
15S	MYQ122	1						-	-	-
15S	MYQ122	2	12.5	39.75	44.575	96.0267	117.47	516.688	22.2747	1053.68
15S	MYQ123	1	13	42.375	41.9475	91.9567	108.363	510.833	19.1979	1005.32
15S	MYQ123	2	13	44.375	43.8825	95.2733	118.273	441.057	21.7135	1148
15S	MYQ125	1	13.25	41.25	43.48	96.02	111.603	505.748	22.9226	1195.83
15S	MYQ125	2	12.5	41	46.095	99.6133	119.287	439.383	23.9415	1206.79
15S	MYQ126	1	11.75	45.375	40.11	97.4567	108.12	533.537	21.77	1147.22
15S	MYQ126	2	12.25	46	40.1475	96.9	110.62	502.152	22.4075	1179.14
15S	MYQ127	1	12	38.25	41.815	96.1633	107.557	597.293	23.7472	1031.07
15S	MYQ127	2	11.75	41	40.1575	100.21	108.107	527.608	19.8593	1003.33
15S	MYQ129	1	12.5	41.125	43.6475	100.143	113.223	530.296	24.3228	1182.77
15S	MYQ129	2	12.25	39.75	44.76	99.3	111.39	542.479	23.581	1048.04
15S	MYQ130	1	13.25	43.875	41.61	89.96	108.047	582.04	21.7636	1204.85
15S	MYQ130	2	12.75	42.875	42.5275	98.1367	111.937	510.589	21.7351	1200.54
15S	MYQ131	1	13.5	38.625	42.05	94.8767	113.503	483.973	20.5078	1017.49
15S	MYQ131	2	12	40	41.65	100.383	111.48	495.635	23.267	1074.86
15S	MYQ132	1	13.5	41	39.955	94.7167	113.893	513.128	23.0146	1136.07
15S	MYQ132	2	13	44.625	41.925	97.5467	119.42	518.276	24.5422	1359.96
15S	MYQ133	1	12	38.75	40.6325	96.7533	111.21	435.54	17.1381	714.286
15S	MYQ133	2	13	37.5	42.28	92.4133	100.123	504.221	16.5641	1278.85
15S	MYQ134	1	12.25	46.375	43.6375	92.3867	106.92	516.688	22.9821	1311.58
15S	MYQ134	2	12	42	40.3575	94.0667	103.53	536.621	20.7653	914.451
15S	MYQ135	1	12	37.75	42.505	90.8767	106.103	469.744	16.9471	726.63
15S	MYQ135	2	13.7143	40.4286	41.735	92.65	115.91	482.453	21.2209	1361.37
15S	MYQ136	1	12.75	43.625	40.905	95.9933	103.417	507.297	19.1486	971.585
15S	MYQ136	2	13.25	43.75	37.545	96.78	112.677	511.173	20.9479	1127.93
15S	MYQ137	1	13.5	40.75	44.9075	94.8833	117.477	483.103	24.9144	1326.87
15S	MYQ137	2	13.25	43.625	45.9275	101.95	119.82	489.681	27.9623	1348.46
15S	MYQ138	1	13	42.875	41.8575	92.1533	111.32	494.223	22.8544	972.632
15S	MYQ138	2	13.5	39.375	43.135	93.6733	109.667	-	-	-
15S	MYQ139	1	13.5	35.5	41.9275	97.72	117.97	503.128	25.628	946.632
15S	MYQ139	2	12.25	37.125	47.9325	96.7167	111.643	487.495	22.9117	1041.12
15S	MYQ140	1	14.25	38.625	40.6975	91.2667	115.573	484.033	20.2375	1017.53
15S	MYQ140	2	14.5	40.125	40.1325	92.5767	118.91	449.845	21.4003	1194.12
15S	MYQ141	1	13.75	41.75	41.365	87.1867	103.837	551.934	21.4211	1114.37
15S	MYQ141	2	12.5	43.625	45.6875	99.27	111.217	488.856	24.708	1279.31
15S	MYQ142	1	12.75	38.75	47.41	97.7233	111.693	459.581	23.6198	1077.72
15S	MYQ142	2	12.75	38.75	42.6625	93.2167	111.57	468.865	25.9943	996.97
15S	MYQ144	1	13.25	42.125	43.8675	94.89	112.59	502.484	21.8864	1130.37
15S	MYQ144	2	13.25	41	42.43	92.1167	111.93	420.07	18.4449	886.878
15S	MYQ146	1	12.5	44.375	40.0125	99.44	106.757	542.683	20.952	1104
15S	MYQ146	2	13	42.5	41.4325	98.6533	109.65	530.653	23.5856	1244.86
15S	MYQ147	1						-	-	-
15S	MYQ147	2						-	-	-
15S	MYQ148	1	12.25	43.875	43.1475	95.11	108.89	463.476	18.834	940.404
15S	MYQ148	2	12	40.375	40.4875	91.4333	111.847	485.033	17.8951	835.227
15S	MYQ149	1	12.25	43	42.1625	104.26	109.593	533.247	24.1597	1163.5
15S	MYQ149	2	12.5	41.5	44.77	98.6967	107.28	460.306	19.9637	923.039
15S	MYQ150	1						-	-	-
15S	MYQ150	2	12.5	41.75	45.21	88.6733	105.19	516.326	20.3527	993.548
15S	MYQ151	1	12.75	38.75	40.155	90.0933	96.49	520.983	16.8275	774.118
15S	MYQ151	2	12	41	44.6775	107.083	107.03	542.38	21.4177	1051.93
15S	MYQ152	1	13.25	40.5	42.52	91.22	108.003	505.157	18.5947	848.936
15S	MYQ152	2	13.25	38.75	39.9025	86.0633	101.143	480.711	17.0495	810.891
15S	MYQ153	1	12.25	36.125	42.1425	90.03	100.523	502.484	18.0494	866.667
15S	MYQ153	2	12.5	40.75	45.18	93.7333	106.877	459.434	21.3154	1088.89
15S	MYQ154	1						-	-	-
15S	MYQ154	2						-	-	-
15S	MYQ155	1	13	39.875	41.765	95.9467	104.057	494.633	19.4177	969.792
15S	MYQ155	2	12	43.75	42.7	100.357	112.787	485.518	23.2097	1179.5
15S	MYQ156	1	12.25	42.375	41.6925	103.887	113.777	452.061	21.2483	1037.93
15S	MYQ156	2	11.75	44.125	42.5125	100.92	113.717	524.79	28.0026	1304.37
15S	MYQ157	1	13	45.375	43.41	98.13	125.953	448.48	24.5597	1430.43
15S	MYQ157	2	12.5	44	42.5625	93.01	110.773	473.621	18.7964	962.032
15S	MYQ158	1						-	-	-
15S	MYQ158	2						-	-	-
15S	MYQ159	1	12.5	41.625	41.46	96.6733	115.307	504.54	21.0989	1030.98
15S	MYQ159	2	13	40	45.1375	93.9767	115.607	499.481	22.9287	1131.91
15S	MYQ160	1	12	43.25	42.8825	100.143	114.967	519.827	26.3362	1116.7
15S	MYQ160	2	11.25	39	43.8575	104.533	119.557	487.958	26.1544	1118.59
15S	MYQ161	1						-	-	-
15S	MYQ161	2						-	-	-
15S	MYQ162	1	12.25	35.75	43.995	91.57	104.27	502.484	19.0568	818.519
15S	MYQ162	2	13.75	37.375	43.8125	92.55	107.143	508.396	19.6464	883.246
15S	MYQ163	1						-	-	-
15S	MYQ163	2	12.75	40.125	40.13	100.573	117.723	497.223	22.0262	1067.23
15S	MYQ164	1	13.25	39.125	42.4275	95.7033	115.44	505.456	23.5249	1134.74
15S	MYQ164	2	12.75	39.25	41.64	92.9667	112.503	498.741	20.513	1027.17
15S	MYQ165	1	13.5	40	45.545	92.9067	109.34	491.636	23.3627	1154.45
15S	MYQ165	2	13.25	36.5	46.4725	89.4833	108.937	481.012	20.7244	939.378
15S	MYQ166	1	13.25	39.875	43.805	96.1167	115.423	557.947	23.9916	1090.41
15S	MYQ166	2	14.75	38	39.5175	101.047	124.133	-	-	-
15S	MYQ167	1	13.25	41.25	45.415	92.5833	113.623	516.784	24.739	1266.63
15S	MYQ167	2	13	34.375	42.985	93.0633	104.797	507.581	20.3542	764.324
15S	MYQ168	1						-	-	-
15S	MYQ168	2						-	-	-
15S	MYQ169	1	13	42	40.6025	100.137	116.73	505.748	23.8851	1218.44
15S	MYQ169	2	12	41.625	42.0225	97.52	114.79	448.48	21.9852	1082.13
15S	MYQ170	1						-	-	-
15S	MYQ170	2						-	-	-
15S	MYQ171	1	13.5	46.875	38.705	93.3967	113.89	500.191	20.1785	1294.27
15S	MYQ171	2	13.5	44.5	39.215	88.7367	108.927	510.084	18.5205	1057.69
15S	MYQ172	1	14.25	39.625	41.8225	98.7167	124.213	467.532	23.0495	1140.21
15S	MYQ172	2	13.75	41.375	44.385	90.5633	119.63	452.061	21.246	1086.21
15S	MYQ173	1	12.25	42.25	42.93	89.98	103.063	548.253	23.6942	1150.89
15S	MYQ173	2	12.25	40.75	46.5125	92.5	107.87	494.497	22.4546	1034.63
15S	MYQ174	1	12.25	37.375	38.0225	90.36	103	499.612	14.9171	635.26
15S	MYQ174	2	12.5	40	39.9575	93.95	113.02	488.129	27.4613	815.426
15S	MYQ176	1	13	40.5	44.36	96.5533	111.45	471.872	22.2663	1188.94
15S	MYQ176	2	13.25	45.125	42.85	100.91	119.897	482.596	24.6911	1380.3
15S	MYQ177	1	12.5	41.75	45.49	99.9967	118.727	512.15	26.8235	1343.88
15S	MYQ177	2	11.75	42.125	43.335	101.58	113.423	498.329	25.7472	1328.93
15S	MYQ178	1	13.75	41.875	45.0025	97.1533	123.33	484.033	23.4079	1136.6
15S	MYQ178	2	12.75	38.875	44.2275	96.0867	113.167	424.806	19.3434	945.498
15S	MYQ180	1	12.75	42	40.49			-	-	-
15S	MYQ180	2	13.25	41.125	40.465	90.6333	116.427	536.731	22.0451	1165.27
15S	MYQ181	1						-	-	-
15S	MYQ181	2						-	-	-
15S	MYQ182	1	13.25	42.75	41.8325	88.7267	100.273	515.947	19.0538	969.231
15S	MYQ182	2	12	42.125	44.7225	96.13	115.557	485.994	22.4393	1136.63
15S	MYQ183	1	13	42.875	46.81	96.5967	109.467	516.326	22.3749	1091.4
15S	MYQ183	2	12.25	42.75	46.19	99.7533	115.173	517.035	24.5216	1241.24
15S	MYQ184	1	13	45.625	43.095	97.0433	119.223	466.845	25.3503	1430.29
15S	MYQ184	2	14.5	42.125	44.975	91.47	115.78	511.306	24.3906	1374.48
15S	MYQ185	1	12.5	43.875	44.53	96.2967	119.047	455.219	23.4853	1213.76
15S	MYQ185	2	12.5	44.125	43.745	94.2867	114.207	503.745	22.7293	1193.91
15S	MYQ186	1	14	41.75	45.57	93.21	116.597	477.105	22.3708	1275.48
15S	MYQ186	2	13	44.625	44.265	96.3433	111.667	445.866	21.9881	1179.81
15S	MYQ187	1	13.25	41.125	43.1075	99.0933	120.253	418.851	21.1941	1102.34
15S	MYQ187	2	12.5	42.875	43.11	100.31	116.303	498.741	22.0145	1038.59
15S	MYQ188	1	13.25	46.5	44.45	94.0367	114.253	492.912	22.9685	1332.49
15S	MYQ188	2	13.5	42.75	42.065	90.15	110.463	562.639	20.3749	1073.33
15S	MYQ189	1	12.5	43.375	43.175	94.4633	117.353	495.427	21.25	1100
15S	MYQ189	2	12	43.875	42.24	97.1133	117.547	533.247	24.2915	1262.36
15S	MYQ190	1	12	40	44.14	90.9767	106.92	499.115	17.3244	846.774
15S	MYQ190	2	12	37.875	45.76	91.0033	98.46	488.827	14.5579	610.056
15S	MYQ191	1	12	40.375	42.8025	96.2767	109.113	477.234	21.0985	1027.14
15S	MYQ191	2	11.25	45.125	42.06	102.4	118.37	537.922	25.2563	1235.07
15S	MYQ192	1	12.75	41.375	46.8475	90.6167	112.523	500.534	20.9976	1143.81
15S	MYQ192	2	13.25	42.5	44.35	96.2967	112.997	519.714	22.475	1254.92
15S	MYQ193	1	13	37.125	45.5325	91.1233	112.13	414.714	23.7633	1121.83
15S	MYQ193	2	13.25	37.75	44.3225	91.0833	109.62	486.049	20.6482	861.257
15S	MYQ194	1	13.25	38	40.725	91.5867	111.34	451.454	20.0196	932.212
15S	MYQ194	2	12.75	42.75	40.27	96.5267	113.15	484.033	21.3969	1104.12
15S	MYQ195	1	12	44.125	45.9775	101.043	120.14	519.972	29.5968	1542.37
15S	MYQ195	2	12.75	43.375	43.3525	96.0667	111.303	502.809	23.3724	1257.07
15S	MYQ196	1	13.25	40	44.6525	101.22	119.763	498.632	27.6172	1359.29
15S	MYQ196	2	13	42.25	46.165	102.793	121.75	421.979	27.5588	1345.91
15S	MYQ197	1	13.75	43.625	38.265	87.3533	113.33	458.79	16.5994	970.531
15S	MYQ197	2	12.75	38	36.015	89.74	106.017	500.749	14.0287	743.017
15S	MYQ198	1	12	39.625	48.12	93.9233	112.833	545.526	28.312	1329.21
15S	MYQ198	2	12.75	41.75	47.315	92.0433	108.517	524.977	23.1137	1145.45
15S	MYQ199	1	13.25	38.5	43.3875	92.9767	112.903	500.871	22.2	1075
15S	MYQ199	2	12.5	38.625	41.2825	96.43	107.28	507.581	19.0173	847.568
15S	MYQ201	1	14.25	38	43.3325	92.45	122.22	454.298	21.2934	1108.91
15S	MYQ201	2	13.5	40.125	40.1375	93.5367	116.95	496.045	21.5449	1093.51
15S	MYQ202	1	13	42.875	46.7425	96.4533	112.293	496.189	23.0977	1211
15S	MYQ202	2	12	42	42.5025	97.2167	113.65	554.401	24.7516	1278.77
15S	MYQ204	1	12.5	39.5	44.9575	91.2	110.323	508.396	21.7476	1022.51
15S	MYQ204	2	12	40.125	41.875	93.56	108.657	560.976	21.3307	1032
15S	MYQ205	1	12	39.125	44.34	95.5933	116.44	497.967	24.3911	1102.05
15S	MYQ205	2	12	43	42.4725	98.4067	107.277	527.404	22.9149	1114.37
15S	MYQ206	1	12.25	44.75	45.7775	99.8033	116.907	473.676	25.6644	1331.71
15S	MYQ206	2	12	40.875	46.8225	98.7233	111.557	513.776	24.1802	1059.26
15S	MYQ207	1	13.25	40.125	45.6625	91.7133	105.827	503.229	23.0407	952.84
15S	MYQ207	2	12.25	40.875	47.1025	94.0933	108.9	442.936	20.3022	960.849
15S	MYQ208	1	12.75	44	42.835	90.86	108.117	476.557	18.2227	978.641
15S	MYQ208	2	12	42.75	40.725	90.8933	102.127	542.38	19.3576	850.829
15S	MYQ209	1	14	46	40.3275	86.3633	112.593	478.882	18.4777	1175.32
15S	MYQ209	2	13.25	44.625	42.94	89.2467	114.707	500.534	20.2062	1197.94
15S	MYQ210	1	13	43.125	43.875	98.0667	118.09	463.945	22.258	1247.83
15S	MYQ210	2	13	40.75	45.8	94.23	111.45	524.79	25.1439	1151.37
15S	MYQ211	1	12.75	40.25	43.0525	97.65	114.823	512.406	23.2825	1081.19
15S	MYQ211	2	13	39.75	42.9175	93.6567	109.367	560.666	24.3115	1059.89
15S	MYQ212	1	12.75	38.875	42.56	92.4067	118.767	506.035	21.332	1082.47
15S	MYQ212	2	12.5	43.5	44.01	92.81	113.267	519.271	23.6128	1205.35
15S	MYQ213	1	12	43.875	41.58	96.81	121.243	504.084	24.7006	1352.44
15S	MYQ213	2	12.5	40.875	41.265	97.0633	109.083	474.255	18.7951	811.111
15S	MYQ214	1	12.75	43.625	46.995	95.93	113.227	478.882	23.3037	1341.95
15S	MYQ214	2	12	42.875	39.965	94.94	106.833	533.537	19.9163	956.667
15S	MYQ215	1	13.75	40.5	43.035	93.8967	113.427	482.991	23.0902	1241.58
15S	MYQ215	2	12	43.5714	43.8525	102.03	121.28	504.888	28.8138	2232.85
15S	MYQ216	1	12.75	42.125	48.1125	97.41	114.717	451.454	24.3631	1208.17
15S	MYQ216	2	12.5	35.75	42.5575	89.86	100.883	487.142	16.1761	642.935
15S	MYQ217	1	13	41.875	42.5225	93.8067	114.553	467.83	21.2276	1093.1
15S	MYQ217	2	12.5	41.375	39.9675	99.6967	116.223	472.485	22.2793	1180.6
15S	MYQ218	1	12.5	38.125	42.6675	100.753	124.107	487.023	22.7925	983.59
15S	MYQ218	2	12.25	43.5	42.765	96.9333	118.92	508.947	25.4816	1177.92
15S	MYQ219	1	12	44.5	43.5575	94.6533	111.807	532.392	24.0193	1246.78
15S	MYQ219	2	12.25	42.625	39.215	95.4867	103.69	518.465	18.0866	838.418
15S	MYQ220	1	12	37.375	43.1875	93.69	116.863	527.674	24.7615	1123.08
15S	MYQ220	2	12.5	42.25	43.9475	98.1133	113.343	519.271	23.2884	1175.4
15S	MYQ221	1	12.5	44.5	46.2725	100.643	114.517	511.535	27.1509	1519.07
15S	MYQ221	2	12.75	43.125	45.16	96.7767	113.58	519.422	25.2815	1281.48
15S	MYQ222	1	12.25	44.5	44.06	94.2433	118.78	474.848	23.6133	1249.5
15S	MYQ222	2	12	43.625	41.36	96.3533	107.73	536.585	22.5893	1196
15S	MYQ223	1	13.25	43.625	44.205	96.24	115.87	465.537	23.5895	1351.96
15S	MYQ223	2	12.5	43.75	43.785	99.6667	119.533	453.003	24.4868	1241.51
15S	MYQ224	1	12.5	40.375	43.345	97.21	118.67	509.463	25.6936	1175.24
15S	MYQ224	2	12.75	40.625	42.4525	94.7733	121.277	455.15	23.0746	1161.14
15S	MYQ225	1	13	40.875	41.5425	95.9033	118.397	445.477	21.9628	1190
15S	MYQ225	2	13	42.375	42.5625	91.7067	116	457.317	20.0881	1021.43
15S	MYQ226	1	12.25	38.25	44.8775	89.9733	107.85	471.377	20.778	880.097
15S	MYQ226	2	12.75	34.75	41.1375	89.85	99.2167	489.804	17.3534	627.322
15S	MYQ227	1	12.75	39.625	44.1025	88.57	109.4	511.76	23.9595	1039.29
15S	MYQ227	2	11.75	41.5	43.2825	93.34	108.483	495.427	21.0619	982.143
15S	MYQ228	1	12.5	40.125	47.3725	99.9667	120.7	461.017	25.3608	1247.09
15S	MYQ228	2	13.25	39.25	43.4775	91.0167	112.807	483.973	18.3224	780.328
15S	MYQ229	1	13.5	44.875	42.925	94.4267	115.437	482.079	21.1113	1137.06
15S	MYQ229	2	13.25	43.75	42.6025	98.2233	117.223	512.436	26.0806	1028.25
15S	MYQ230	1	13.25	40.375	42.525	95.2567	119.927	477.794	24.4965	1225.87
15S	MYQ230	2	13.25	39.375	45.905	91.3467	119.3	492.07	21.4788	1106.22
15S	MYQ231	1	14	39.5	41.98	98.3067	118.65	482.596	23.7531	1157.29
15S	MYQ231	2	13.75	38.625	42.8175	94.4733	116.947	501.466	23.012	1185.79
15S	MYQ232	1	13.5	39.625	40.885	96.5633	115.687	431.911	21.1267	1113.33
15S	MYQ232	2	12.75	42	40.745	95.6633	117.82	458.841	21.9847	1141
15S	MYQ233	1	12.25	36.375	46.7	95.6	116.223	450.876	20.8905	903.756
15S	MYQ233	2	12.5	38.5	43.265	94.25	118.023	489.534	21.1299	999.485
15S	MYQ234	1	11.4286	37.5714	43.595	95.1233	114.327	652.14	24.3237	1304.57
15S	MYQ234	2	12.25	34.875	44.395	89.9133	109.957	471.872	22.2499	953.266
15S	MYQ235	1	12	45.5	41.425			-	-	-
15S	MYQ235	2	11	45.375	41.1875	106.663	103.403	590.701	22.5	1042.5
15S	MYQ237	1	12.75	40.625	44.3475	98.9933	117.703	495.812	21.7731	1057.78
15S	MYQ237	2	12	39.25	40.305	92.4433	102.353	514.925	1.78256	683.721
15S	MYQ238	1	13.25	38.5	44.39	95.2133	112.277	500.534	24.8584	1313.4
15S	MYQ238	2	12.5	44.25	44.3	98.54	114.787	522.625	24.667	1243.27
15S	MYQ240	1	12	42	46.8575	94.65	111.833	508.13	24.2889	1200
15S	MYQ240	2	12	42.5	45.015	101.107	119.323	523.019	30.0437	1461.91
15S	MYQ241	1	12	43.375	45.205	96.3367	114.49	479.644	20.7007	989.899
15S	MYQ241	2	13.75	39.875	41.875	92.79	111.97	464.864	20.0875	1032.67
15S	MYQ242	1	12	40.375	47.13	97.9233	114.783	517.204	25.219	1160.71
15S	MYQ242	2	11.5	39.125	46	96.91	111.21	515.552	21.2333	1046.07
15S	MYQ243	1	13	42.5	42.855	93.5367	111.133	470.146	20.6627	1050
15S	MYQ243	2	12.25	44.5	43.9175	95.9333	106.82	511.948	19.5353	995.376
15S	MYQ244	1	12.5	42.25	42.58	95.3067	104.84	444.614	18.7401	900.926
15S	MYQ244	2	12.75	44.5	42.8675	103.8	121.817	514.32	26.7097	1460.81
15S	MYQ246	1	12.25	45.625	41.6175	103.577	114.963	521.938	25.0428	1232.61
15S	MYQ246	2	12	40.25	40.8025	102.513	110.47	489.075	21.0972	969.792
15S	MYQ247	1	12.5	45	42.7425	97.6967	111.087	485.033	20.6418	1141.92
15S	MYQ247	2	11.75	41.25	42.315	100.923	111.977	489.534	20.7643	945.361
15S	MYQ248	1	11.75	38.25	42.9125	95.6667	111.397	473.65	18.3214	742.857
15S	MYQ248	2	12	39	41.69	97.05	109.887	509.804	19.966	745.744
15S	MYQ249	1	12.25	42	48.0675	91.0467	111.543	564.556	22.6035	1123.26
15S	MYQ249	2	13.25	40.5	45.0625	86.97	106.61	514.039	17.5788	759.69
15S	MYQ250	1	12.25	42.125	45.12	93.8367	105.31	506.035	22.2918	1075.26
15S	MYQ250	2	12	43.5	43.3225	95.3	109.87	453.755	20.191	964.953
15S	MYQ252	1	13.75	37.375	42.2675	89.43	107.413	518.465	22.052	1016.38
15S	MYQ252	2	12.5	37.125	44.1875	93.4667	112.34	524.79	21.357	948.634
15S	MYQ253	1	12	43.625	44.6375	92.4733	105.933	505.748	21.7024	1064.58
15S	MYQ253	2	13	40.25	42.1325	95.4467	100.067	513.128	18.8197	753.552
15S	MYQ254	1						-	-	-
15S	MYQ254	2						-	-	-
15S	MYQ255	1	12.25	43.625	39.8875	99.9433	127.417	473.087	24.3126	1244.83
15S	MYQ255	2	12.25	44.5	41.805	93.3367	111.13	509.824	24.233	1158.89
15S	MYQ257	1	12	40	45.47	96.8667	114.043	494.113	24.492	1110.34
15S	MYQ257	2	13	39.125	45.685	94.51	114.937	501.201	21.4101	940.404
15S	MYQ258	1						-	-	-
15S	MYQ258	2						-	-	-
15S	MYQ259	1	12.5	38.75	45.255	91.43	107.03	-	-	-
15S	MYQ259	2	13.25	40.25	43.2925	89.01	106.65	480.183	19.341	906.5
15S	MYQ260	1	12.75	42	41.245	95.3633	108.713	533.537	23.1	1201.67
15S	MYQ260	2	12.5	40.5	41.1875	92.6067	104.3	483.518	16.8122	783.854
15S	MYQ262	1	12.75	39.375	43.79	98.86	113.653	475.429	22.0304	1077.72
15S	MYQ262	2	12.75	44.125	43.0075	101.3	112.313	542.676	25.8465	1319.06
15S	MYQ263	1	12	37.5	47.9725	91.6767	116.19	499.369	24.6345	1072.41
15S	MYQ263	2	12.5	36.25	43.9225	92.0267	112.737	515.603	21.8505	911.765
15S	MYQ265	1	13	38.375	48.91	96.8867	114.453	522.344	25.3617	1091.98
15S	MYQ265	2	13.25	42.875	47.28	96.72	112.873	480.183	26.012	1319.5
15S	MYQ266	1	12.25	40.875	43.995	98.9533	114.843	456.608	23.4722	1168.84
15S	MYQ266	2	11.75	42.25	45.1475	102.073	114.74	508.912	22.9791	1030.26
15S	MYQ267	1	13	41.5	43.61	89.43	109.85	497.599	20.6421	1037.31
15S	MYQ267	2	13.5	41.875	42.595	95.6367	110.603	460.895	20.1653	1094.37
15S	MYQ268	1	11.75	41	46.09	98.2867	118.39	496.838	26.1037	1055.56
15S	MYQ268	2	12	40.375	45.5725	95.8833	119.677	564.921	26.0812	1169.41
15S	MYQ269	1	13.5	33.875	44.985	96.6467	114.367	473.087	18.2874	682.759
15S	MYQ269	2	15.3333	39.6667	43.1567	87.6367	97.2867	489.804	16.0477	1348.36
15S	MYQ270	1	14	42.75	43.9775	96.21	115.633	415.808	20.6867	1120.66
15S	MYQ270	2	13.5	42.25	42.525	94.6933	106.19	414.397	22.7239	832.524
15S	MYQ271	1	13	42.25	47.7275	102.97	113.85	463.266	28.041	1359.02
15S	MYQ271	2	12	40.875	47.33	97.48	105.357	492.941	20.8656	920.652
15S	MYQ272	1	12.5	40	43.8075	98.8633	111.57	463.266	24.385	1089.27
15S	MYQ272	2	12.5	41.125	47.45	100.293	114.943	516.326	27.4229	1313.44
15S	MYQ273	1						-	-	-
15S	MYQ273	2	12.5	40.625	44.475	96.2	113.543	489.983	22.4905	1071.43
15S	MYQ274	1	12	40.5	41.87	96.8267	105.773	511.306	20.4434	991.667
15S	MYQ274	2	11.75	44.25	43.585	95.0367	107.727	569.914	21.3367	1161.36
15S	MYQ275	1	13	42.5	41.2775	91.7633	114.767	511.306	22.7208	1130.94
15S	MYQ275	2	13.1429	36.1429	40.24	100.743	121.223	-	-	-
15S	MYQ276	1	13	37.375	41.0825	89.95	108.9	1063.57	52.5038	1180.72
15S	MYQ276	2	13.5	35.5	45.1975	86.7433	103.49	564.556	33.4806	883.14
15S	MYQ277	1						-	-	-
15S	MYQ277	2						-	-	-
15S	MYQ278	1	14	41.875	41.72	95.4033	111.903	511.105	20.9416	1266.63
15S	MYQ278	2	14	42.625	42.395	93.1633	105.49	508.13	18.8494	1040.74
15S	MYQ280	1	13.25	41.625	40.3875	96.5167	117.043	527.674	23.6333	1111.54
15S	MYQ280	2	12.5	44.625	46.39	94.19	107.227	521.811	21.0026	1111.54
15S	MYQ281	1						-	-	-
15S	MYQ281	2						-	-	-
15S	MYQ282	1	13.25	40	43.3825	91.02	103.91	500.813	21.9246	1015.47
15S	MYQ282	2	13.5	42	50.53	92.8733	113.05	445.866	22.3343	1123.94
15S	MYQ283	1	14	38.875	44.0375	97.7033	114.853	469.1	21.8071	1132.85
15S	MYQ283	2	13.75	39.875	43.265	93.1467	113.293	498.682	22.4727	1108.04
15S	MYQ284	1	12	36.125	44.6075	98.07	113.333	507.297	21.7319	818.579
15S	MYQ284	2	13	36.375	41.1925	92.2533	105.157	527.185	18.5306	754.167
15S	MYQ285	1	12.75	37.375	40.2775	93.5367	114.773	530.488	22.2053	960
15S	MYQ285	2	13	42.25	43.29	100.253	123.163	489.075	22.4365	1166.67
15S	MYQ286	1	12	39.5	42.9125	92.81	103.927	528.036	22.0849	1024.74
15S	MYQ286	2	12.25	35.625	44.825	97.8633	109.86	519.422	22.442	959.259
15S	MYQ287	1	12.5	39.375	43.7025	93.08	109.413	498.329	19.7966	977.157
15S	MYQ287	2	13.25	42.375	43.0975	93.7533	112.69	525.068	20.637	1155.56
15S	MYQ288	1	11.25	43.75	50.5275	95.5133	108.933	528.036	24.9258	1093.3
15S	MYQ288	2	12	41.875	42.435	97.1333	109.283	557.472	21.7804	1009.65
15S	MYQ289	1	13.25	44	41.1475	95.31	112.563	453.755	22.6093	1207.01
15S	MYQ289	2	13	40.5	40.725	97.47	110.933	493.805	20.6723	1087.23
15S	MYQ290	1	12.75	39.625	40.97	94.5033	116.817	568.68	23.0902	1098.2
15S	MYQ290	2	12.75	41	41.7175	95.9967	110.82	440.297	19.5366	995.631
15S	MYQ292	1	12.5	39.5	40.87	98.46	109.507	492.941	21.0431	992.935
15S	MYQ292	2	13.25	43.25	41.65	93.9333	118.09	452.061	24.9011	1127.59
15S	MYQ293	1	12.25	42.75	42.91	93.3233	107.16	511.76	20.05	1035.71
15S	MYQ293	2	13.25	39	44.47	94.7267	103.773	553.945	21.9027	1074.86
15S	MYQ294	1	13.5	41.75	48.74	97.6367	114.847	463.069	26.8664	1284.43
15S	MYQ294	2	14.75	35.875	38.98	97.3367	126.653	471.975	24.0042	1278.85
15S	MYQ295	1	12	43.5	46.27	97.6967	110.817	501.201	22.6852	1088.89
15S	MYQ295	2	12.25	41.75	48.185	97.49	107.257	560.362	24.7359	1118.44
15S	MYQ296	1	12.5	40.375	43.0825	93.8867	113.173	513.565	23.0713	1093.05
15S	MYQ296	2	12	38.75	41.5375	96.56	116.377	521.68	22.2004	999.444
15S	MYQ297	1	12	42	48.35	95.37	111.557	497.967	22.1511	1005.13
15S	MYQ297	2						528.312	25.2604	1173.01
15S	MYQ298	1	12	35.625	40.8375	95.4567	118.607	485.547	21.9531	918.519
15S	MYQ298	2	12	35.625	39.85	101.967	119.603	494.223	24.7112	1031.58
15S	MYQ299	1	13	41.25	41.33	91.6067	108.283	551.725	20.7136	1034.09
15S	MYQ299	2	14	36.125	42.285	90.7467	108.56	511.072	18.3105	895.263
15S	MYQ300	1	12.5	36.375	36.21	99.3367	118.9	522.063	18.8047	869.355
15S	MYQ300	2	14.5	40.875	37.785	86.06	109.077	510.339	19.1612	1011.96
15S	MYQ301	1	12	34.75	45.245	91.4367	109.747	508.13	21.6099	896.296
15S	MYQ301	2	13.25	39.75	44.01	97.3067	118.893	519.422	26.2247	1370.37
15S	MYQ302	1	12	40	44.2325	96.99	118.533	509.748	26.1621	1084.93
15S	MYQ302	2	12.25	41.125	43.205	98.2767	104.55	539.669	22.8318	1070.11
15S	MYQ303	1	12.25	42.5	41.5225	92.8367	109.44	477.642	20.6489	1003.33
15S	MYQ303	2	13.5	41.125	42.5075	95.1633	112.39	506.59	21.1273	1170.2
15S	MYQ304	1						-	-	-
15S	MYQ304	2						-	-	-
15S	MYQ305	1	12.75	37	44.4525	90.16	107.17	502.809	19.7417	806.283
15S	MYQ305	2	12.25	41.875	43.005	87.15	108.5	502.152	19.3954	917.112
15S	MYQ306	1	12.75	41	45.675	92.3367	113.693	495.812	21.1108	1021.72
15S	MYQ306	2	12.75	47.25	43.9075	94.1833	111.897	524.79	21.5942	1189.62
15S	MYQ307	1	13.25	38.5	44.0625	94.68	117.097	473.65	20.4524	964.286
15S	MYQ307	2	12.75	38.125	46.94	98.1633	108.577	567.073	25.3173	1080
15S	MYQ308	1	13.25	40.5	45.5725	91.16	115.74	493.32	23.6546	1192.46
15S	MYQ308	2	13	40.25	41.0625	93.8267	113.57	527.608	21.4848	1139.44
15S	MYQ309	1	13.25	45.25	41.4025	93.24	113.153	487.365	18.6712	1057.4
15S	MYQ309	2	13.75	41.625	43.96	86.2433	105.393	571.198	17.6537	947.059
15S	MYQ310	1	13.5	40.125	45.02	98.5967	107.393	496.189	20.7713	1036
15S	MYQ310	2	13.75	40.75	41.6825	91	108.453	511.072	20.5579	1134.74
15S	MYQ311	1	13.25	42.875	45.12	98.4333	114.393	462.574	22.177	1172.41
15S	MYQ311	2	12	41.375	42.73	96.4067	114.337	502.152	22.0681	1152.94
15S	MYQ313	1	13	42.625	41.6325	91.72	114.793	514.186	23.4929	1222.28
15S	MYQ313	2	14	41.625	41.1525	87.2067	110.06	516.509	20.3422	1105.85
15S	MYQ314	1						-	-	-
15S	MYQ314	2						-	-	-
15S	MYQ315	1						-	-	-
15S	MYQ315	2						-	-	-
15S	MYQ317	1	14.5	39	45.1	90.8667	119.303	445.035	20.4449	1104.74
15S	MYQ317	2	12.75	38.125	41.31	90.5267	107.617	492.495	18.5359	903.846
15S	MYQ319	1	13.25	42	40.6525	96.8167	115.42	499.652	21.8791	1167.92
15S	MYQ319	2	13.75	43.625	38.4275	96.3267	117.473	483.518	20.9611	1214.06
15S	MYQ321	1						-	-	-
15S	MYQ321	2						-	-	-
15S	MYQ323	1						-	-	-
15S	MYQ323	2						-	-	-
15S	MYQ324	1						-	-	-
15S	MYQ324	2						-	-	-
15S	MYQ326	1						-	-	-
15S	MYQ326	2						-	-	-
15S	MYQ327	1						-	-	-
15S	MYQ327	2						-	-	-
15S	MYQ328	1						-	-	-
15S	MYQ328	2						-	-	-
15S	MYQ329	1						-	-	-
15S	MYQ329	2						-	-	-
15S	MYQ330	1						-	-	-
15S	MYQ330	2						-	-	-
15S	MYQ331	1						-	-	-
15S	MYQ331	2						-	-	-
15S	MYQ332	1						-	-	-
15S	MYQ332	2						-	-	-
15S	MYQ333	1	13	36.125	38.6325	92.14	109.14	494.788	17.0242	715.642
15S	MYQ333	2	13.5	41	43.7275	95.8233	114.513	513.349	21.9031	1165.41
15S	MYQ334	1	13.5	39.25	43.1125	91.4967	115.31	498.741	19.6964	1053.8
15S	MYQ334	2	14	40.125	41.14	88.8367	106.207	539.531	22.1037	1171.91
15S	MYQ335	1	12.75	42.75	44.4275	100.45	110.883	474.255	24.9077	1194.95
15S	MYQ335	2	13.25	40.375	44.0625	96.8233	113.447	482.991	22.5375	1138.42
15S	MYQ336	1	12.75	38.875	42.3725	98.07	110.157	521.271	22.5502	921.264
15S	MYQ336	2	13.75	39.75	43.7925	90.41	105.65	524.39	18.968	1020
15S	MYQ337	1	12.25	40.25	45.7225	96.1067	109.59	528.036	23.444	1050
15S	MYQ337	2	12	38	44.045	87.0367	95.78	493.378	16.5591	643.548
15S	MYQ338	1	13.5	38.75	41.2075	88.45	101.587	520.666	16.6583	698.465
15S	MYQ338	2	13	38.375	42.615	88.0467	94.7267	572.105	16.6341	763.253
15S	MYQ339	1	12.5	43.75	46.6975	96.3367	117.967	520.523	26.5302	1299.05
15S	MYQ339	2	12	40.75	40.8025	91.6867	101.313	518.465	17.1586	810.734
15S	MYQ340	1	12.75	38.75	44.6575	100.617	113.66	461.867	24.5824	1138.81
15S	MYQ340	2	12.5	38.5	43.895	98.34	105.22	530.556	21.8134	1016.76
15S	MYQ341	1	13	41.125	41.9875	95.5733	119.487	466.845	24.2577	1201.44
15S	MYQ341	2	12	37.5	42.215	93.3867	113.457	551.934	23.446	1074.14
15S	MYQ342	1	12.5	41.875	42.855	101.433	106.53	539.4	23.8103	1161.54
15S	MYQ342	2	12	40	38.46	96.76	105.533	598.602	21.5378	1007.32
15S	MYQ343	1	13.5	40.875	45.32	92.8367	107.527	508.396	22.808	1110.47
15S	MYQ343	2	13.25	38.375	42.8	93.5633	103.017	492.07	19.6629	906.736
15S	MYQ344	1	12	39.5	45.835	96.9333	117.66	487.805	23.2356	1093.33
15S	MYQ344	2	13.5	36.875	45.3975	89.9833	110.05	556.734	22.7728	1000.54
15S	MYQ345	1	13	36.75	44.17	90.1567	103.127	504.221	18.4821	857.692
15S	MYQ345	2	13.5	41.375	44.06	93.18	110.01	580.205	22.1391	1191.49
15S	MYQ346	1	14	38.375	38.1825	88.73	113.127	515.771	19.0902	894.737
15S	MYQ346	2	13.75	37.5	40.435	86.8833	110.653	542.479	19.8555	934.637
15S	MYQ347	1	11.75	34.75	42.4675	90.81	98.89	509.557	15.8011	613.483
15S	MYQ347	2	14.75	40.375	44.42	89.3933	109.93	533.537	19.8385	1085
15S	MYQ348	1	12.25	40.375	45.8425	92.58	106.32	506.315	20.519	960.714
15S	MYQ348	2	12.75	44.125	42.015	88.8667	102.617	539.669	19.431	1041.95
15S	MYQ349	1	13	41	43.66	93.9733	114.513	500.871	22.9381	1160.71
15S	MYQ349	2	14	41.125	45.45	91.06	108.81	502.152	18.9761	995.722
15S	MYQ350	1	12.75	39.25	41.6425	90.4167	104.1	-	-	-
15S	MYQ350	2	13.25	43.625	46.06	91.06	106.86	524.693	20.1234	1082.87
15S	MYQ351	1	12.5	38.375	43.3975	93.41	110.093	527.333	19.5213	822.093
15S	MYQ351	2	12.5	40.75	41.615	91.7467	112.7	489.075	20.2733	984.375
15S	MYQ352	1	12	34.625	45.5175	95.79	113.26	504.852	19.5649	733.871
15S	MYQ352	2	12.75	42.25	44.0175	93.96	113.813	506.035	22.1667	959.794
15S	MYQ353	1	12.5	40.75	43.305	103.747	117.13	514.384	25.3412	1041.03
15S	MYQ353	2	12	39.375	41.3625	95.7067	107.14	533.537	21.7966	881.034
15S	MYQ354	1	12	38.125	46.6625	102.423	113.393	504.338	28.5967	1131.84
15S	MYQ354	2	12	36.625	48.235	101.557	109.303	516.509	26.2624	1064.89
15S	MYQ355	1	12.75	36.875	45.075	98.32	108.353	467.83	23.2713	1037.93
15S	MYQ355	2	12	44.25	45.3975	100.693	114.873	492.495	24.0393	1220.51
15S	MYQ356	1	12.25	39.25	40.115	94.9433	113.147	542.479	22.1993	989.385
15S	MYQ356	2	12.75	41.5	43.7125	97.8333	114.837	516.326	23.6921	1174.19
15S	MYQ357	1	12	32.75	43.21	94.3133	102.6	530.714	20.5333	711.111
15S	MYQ357	2	12.5	43.5	47.36	93.3533	108.833	506.59	22.8643	1141.92
15S	MYQ358	1	12.5	39.25	46.65	96.1533	119.187	491.192	21.2519	911.111
15S	MYQ358	2	13.25	41.375	44.205	97.4	111.217	459.581	22.638	1060.4
15S	MYQ359	1	13	41.5	41.305	91.2033	100.57	572.576	22.4825	1118.29
15S	MYQ359	2	13.25	41.375	43.845	88.9467	115.433	535.006	23.0711	1241.87
15S	MYQ360	1	12.25	40	42.5075	91.2067	109.243	482.079	19.0883	870.558
15S	MYQ360	2	13.5	39.375	41.29	91.6967	105.467	500.534	18.4887	956.186
15S	MYQ361	1	13.5	42.5	41.375	93.43	111.447	447.482	18.6452	1048.39
15S	MYQ361	2	12.25	41.75	42.41	90.6833	105.597	539.6	17.9826	1038.07
15S	MYQ362	1	13.5	41.375	43.9625	91.7367	111.57	530.911	21.1365	1018.04
15S	MYQ362	2	13.25	39	38.265	89.52	95.9933	500	13.9893	652
15S	MYQ363	1	11.75	43.5	41.975	101.893	118.15	499.481	22.8543	1135.64
15S	MYQ363	2	12.25	42.25	42.0325	100.753	112.93	518.633	22.035	1059.78
15S	MYQ364	1	13	43	42.275	90.3033	103.767	516.326	17.8136	884.409
15S	MYQ364	2	12	44.25	40.5375	89.4733	108.277	519.117	19.938	1070.81
15S	MYQ365	1	12.5	39.625	44.5575	96.8933	115.213	539.531	25.4727	1179.78
15S	MYQ365	2	12.5	33.125	34.84	94.31	105.133	552.148	21.8275	858.721
15S	MYQ366	1	12.25	36.625	44.365	101.377	109.95	482.724	24.2311	986.667
15S	MYQ366	2	12	37.875	44.1875	98.15	112.297	522.421	24.1986	988.021
15S	MYQ367	1	13.5	34.25	48.0775	91.2633	107.993	468.714	23.0302	955.14
15S	MYQ367	2	13.25	35.625	47.1425	91.0033	114.553	536.421	24.0548	1055.68
15S	MYQ368	1	12.25	42.25	40.7875	95.7767	115.143	513.776	21.7556	1092.59
15S	MYQ368	2	12.75	41.125	42.4325	93.9133	118.723	458.742	23.6713	1298.6
15X	CYQ001	1	14.25	39.875	41.378	92.35	125.98	737.215	31.689	1719.87
15X	CYQ001	2	13.5	44.125	42.318	96.22	126.437	656.552	31.8218	1788.62
15X	CYQ002	1	15.25	43.25	39.892	95.0567	138.36	651.412	33.1525	1997.06
15X	CYQ002	2	14.75	41.25	40.992	92.6067	140.613	589.63	32.5309	1973.33
15X	CYQ003	1	13.75	42.25	41.646	98.04	130.177	589.016	27.8888	1502.28
15X	CYQ003	2	15.25	42	42.106	96.9533	129.84	609.63	28.8247	1705.19
15X	CYQ004	1	14	40.625	39.632	97.1267	134.303	624.972	26.4866	1701.66
15X	CYQ004	2	14.75	42.75	40.35	96.07	138.673	576.513	29.1032	1429.44
15X	CYQ005	1	13.5	42.375	39.078	95.4367	134.057	620.319	30.4376	1674.79
15X	CYQ005	2	12	43.25	41.344	102.367	132.387	603.474	30.4168	1604.11
15X	CYQ006	1	16	46.75	40.676	91.7967	129.4	576.345	24.3022	1635.94
15X	CYQ006	2	16.75	41.5	38.344	89.6067	129.383	649.886	27.1674	1874.09
15X	CYQ007	1	15.5	42.875	39.072	94.0767	138.307	542.33	25.3337	1635.83
15X	CYQ007	2	15.25	42.125	37.814	94.9967	143.287	567.254	28.7302	1699.59
15X	CYQ008	1	14.75	38	44.568	95.0867	135.283	620.215	29.4326	1613.76
15X	CYQ008	2	14.25	40.5	42.534	98.0733	138.48	575.4	29.4583	1577.1
15X	CYQ009	1	15.25	39.5	39.59	92.0133	136.387	510.776	25.6645	1499.09
15X	CYQ009	2	15.5	39.125	40.308	94.1	137.76	561.407	27.1042	1547.04
15X	CYQ010	1	12.75	26.625	43.156	102.827	133.587	570.155	25.1903	818.964
15X	CYQ010	2	3.5	10.75	24.676	104.363	138.783	575.009	35.6517	2062.72
15X	CYQ011	1	15	42.25	40.42	93.9767	137.223	616.304	31.3478	1863.37
15X	CYQ011	2	9.25	27.375	39.676	99.55	137.767	624.134	32.6276	2025.7
15X	CYQ012	1	16.5	38.25	45.83	95.17	137.063	565.657	27.5805	1601.52
15X	CYQ012	2	15.75	36.5	43.644	96.0567	134.627	483.913	25.4557	1432.87
15X	CYQ013	1	14	37.25	39.44	94.02	134.6	617.037	28.7457	1503.7
15X	CYQ013	2	13.75	38.875	42.998	98.8267	131.703	615.401	30.0988	1785.56
15X	CYQ014	1	13.5	39.5	43.478	93.4233	123.157	707.59	30.7213	1553.49
15X	CYQ014	2	13.5	40.25	44.644	97.5733	128.643	683.103	32.2885	1718.62
15X	CYQ015	1	13.5	38.125	40.876	105.42	131.77	567.586	28.2644	1332.41
15X	CYQ015	2	13.75	37.125	41.406	98.2633	133.433	594.819	28.7955	1388.39
15X	CYQ016	1	13.25	38.875	40.642	98.8433	135.607	583.571	29.5024	1557.86
15X	CYQ016	2	14.25	38.75	44.7	98.5733	136.847	531.469	27.6417	1460.38
15X	CYQ017	1	15	42.25	38.366	93.4733	134.76	635.506	28.5401	1699.75
15X	CYQ017	2	15.75	38.25	37.722	93.1667	135.763	647.701	27.3831	1635.75
15X	CYQ018	1	12.25	37	41.09	99.8967	127.097	758.71	34.9669	1708
15X	CYQ018	2	12	41.625	39.744	100.777	122.12	668.182	29.2807	1450.91
15X	CYQ019	1	7.5	14.5	48.314	87.8033	114.183	513.333	21.2893	707
15X	CYQ019	2	15.25	34.875	41.446	94.4967	125.747	642.727	28.6443	1418.3
15X	CYQ020	1	16	40.125	43.348	92.7967	132.64	618.211	28.506	1707.26
15X	CYQ020	2	15.75	43	40.294	95.61	134.617	613.508	29.2021	1859.58
15X	CYQ021	1	15	37.875	42.846	92.73	132.68	549.394	24.5613	1434.65
15X	CYQ021	2	14.75	37.375	41.33	98.69	136.777	577.409	28.2152	1470.36
15X	CYQ022	1	14.5	40.875	46.514	98.1633	135.637	625.385	28.8308	1728.46
15X	CYQ022	2	13.75	39.25	39.914	97.4233	129.747	588	26.7651	1392.82
15X	CYQ024	1	10	29.375	39.426	100.54	132.933	599.487	28.6462	1446.15
15X	CYQ024	2	7.75	19.375	39.332	94.7533	136.23	570.5	25.1907	1474.2
15X	CYQ025	1	15	40.625	40.886	94.57	133.81	639.438	29.5547	1731.12
15X	CYQ025	2	15.25	38.375	41.694	92.8267	130.907	639.231	28.5641	1535.9
15X	CYQ026	1	14.75	42.75	41.622	99.45	133.193	594.472	25.6151	1586.43
15X	CYQ026	2	14.5	42.25	40.436	96.9067	126.863	643.222	29.0863	1744.56
15X	CYQ027	1	13	37.125	42.32	95.3433	139.247	593.69	29.3002	1360.32
15X	CYQ027	2	12	34	32.61	95.44	130.033	606.667	24.9728	742.222
15X	CYQ028	1	17.75	42.75	43.878	91.7367	131.93	564.876	26.672	1812.34
15X	CYQ028	2	17	37.625	39.788	93.24	132	546.341	22.8803	1391.8
15X	CYQ029	1	14.25	37.625	44.628	98.9933	135.163	602.447	31.3486	1652.45
15X	CYQ029	2	8.25	19.375	43.7	89.88	139.88	592.421	27.074	1422.11
15X	CYQ030	1	15	40.125	40.828	95.9133	128.823	614.022	25.7833	1446.5
15X	CYQ030	2	10.75	27.375	40.46	91.7833	118.603	713.208	27.5421	1249.06
15X	CYQ031	1	14.25	41.125	41.952	94.9833	128.233	572.537	24.5197	1433.43
15X	CYQ031	2	14.25	43.125	40.122	91.31	130.243	630	26.5272	1898.28
15X	CYQ032	1	14.25	38.375	39.076	95.86	137.58	528.517	24.9611	1482.39
15X	CYQ032	2	15.5	40.375	39.552			617.556	29.2496	1795.11
15X	CYQ033	1	13	42	41.688	96.95	128.9	598.769	26.9303	1503.38
15X	CYQ033	2	14.25	43.375	41.762	95.8833	131.203	587.861	27.8653	1670.95
15X	CYQ034	1	14.5	39.875	38.8	94.5867	130.03	660.702	31.5996	1792.16
15X	CYQ034	2	10.25	32.5	42.806	96.5233	128.887	808.671	37.8	2135.66
15X	CYQ035	1	13.75	42.75	44.288	98.0433	132.44	597.286	25.9692	1615.98
15X	CYQ035	2	14.75	42.875	41.016	97.6833	133.42	621.63	29.5167	1885.43
15X	CYQ036	1	12.75	44.625	39.786	99.0733	129.183	605.938	28.3524	1598.33
15X	CYQ036	2	13.25	44.625	44.892	100.51	129.407	588.844	26.8369	1520.3
15X	CYQ037	1	14.25	43.75	44.372	90.0933	130.083	660.894	29.7233	1677.65
15X	CYQ037	2	5.25	16.375	32.554	98.3167	129.3	740.127	34.676	2062.1
15X	CYQ038	1	13	42.625	41.326	100.457	132.73	563.415	27.7701	1576.2
15X	CYQ038	2	14.25	39	40.93	95.5367	135.68	568.922	27.6088	1482.35
15X	CYQ039	1	14.5	42.375	41.666	101.027	138.393	548.1	28.3967	1570.8
15X	CYQ039	2	15	39.875	39.864	97.98	121.093	639.545	30.3439	1553.52
15X	CYQ040	1	13.5	38	43.078	95.5967	125.92	710.307	34.5906	1820.86
15X	CYQ040	2	8.5	26.25	41.886	101.723	128.39	585.258	29.8065	1438.49
15X	CYQ041	1	14	38.625	45.22	100.567	134.56	553.035	29.0494	1549.75
15X	CYQ041	2	15.25	36.125	44.74	97.5533	131.523	625.227	31.6856	1691.93
15X	CYQ042	1	14.5	37.625	46.616	96.98	131.983	689.036	34.4321	1767.71
15X	CYQ042	2	15	39.25	41.784	94.82	132.11	604.681	29.544	1642.77
15X	CYQ044	1	13	41.375	41.262	104.597	129.453	631.123	31.7184	1688.98
15X	CYQ044	2	13.5	41.375	39.828			-	-	-
15X	CYQ045	1	14.5	44.75	38.844	97.0333	141.273	672.824	34.451	2142.82
15X	CYQ045	2	9.5	28.25	42.03	96.5333	141.053	645.6	32.544	2096
15X	CYQ046	1	13.25	39.5	43.604	103.53	128.117	563.483	28.9658	1397.91
15X	CYQ046	2	16.5	39.125	43.534	92.9533	140.65	634.773	31.0201	1841.48
15X	CYQ047	1	15.5	38.375	37.92	93.5133	135.16	591.444	24.7508	1413.48
15X	CYQ047	2	15.5	43.125	36.26	90.7533	139.82	570.938	24.4295	1513.75
15X	CYQ048	1	15.75	40.875	43.972	92.67	135.803	578.667	26.4181	1465.33
15X	CYQ048	2	15	38.125	44.644	99.75	136.243	593.333	27.7383	1680
15X	CYQ049	1	15.5	44	40.078	93.3467	129.267	705.153	30.7427	1920.49
15X	CYQ049	2	15.25	41.5	37.744	95.5367	132.71	573.367	24.4449	1471.06
15X	CYQ050	1	15	38.625	40.528	101.75	135.77	606.667	31.8036	1649.22
15X	CYQ050	2	10	24.125	43.976	96.2033	138.553	623.778	32.5967	1930.19
15X	CYQ051	1	15.75	39.5	39.704	91.03	140.38	573.404	26.3766	1580.21
15X	CYQ051	2	15.5	39.875	40.228	91.04	135.587	619.558	30.4829	1851.71
15X	CYQ052	1	14	41.125	38.176	99.5367	130	628.865	30.1467	1726.16
15X	CYQ052	2	16	41.75	40.664	93.0367	129.087	571.841	26.7997	1624.28
15X	CYQ053	1	14.25	41.5	41.486	95.9833	130.16	669.6	31.1067	1733.6
15X	CYQ053	2	13.75	41.75	41.39	93.9133	132.097	595	27.6184	1291.35
15X	CYQ054	1	12.5	35.25	39.47	101.88	135.98	586.979	27.6063	1265.1
15X	CYQ054	2	14	43.75	41.708	100.503	135.343	608.462	31.4718	1720
15X	CYQ055	1	15.75	34.25	37.89	85.1967	121.573	627.513	21.5993	1132.79
15X	CYQ055	2	15.75	33	36.72	84.32	121.453	691.566	25.0651	1273.49
15X	CYQ056	1	14.5	34.75	44.598	92.23	132.567	668.256	31.3074	1692.01
15X	CYQ056	2	15.5	36.75	42.942	98.4867	132.463	609.946	29.5841	1683.03
15X	CYQ057	1	14.5	39.625	39.708	104.33	135.65	595	31.2278	1658.85
15X	CYQ057	2	14.5	38.625	42.738	98.09	139.973	630.814	35.3771	1852.56
15X	CYQ058	1	13.75	38.875	41.116	110.27	140.1	533.131	28.6717	1508.18
15X	CYQ058	2	13.5	38.25	44.148	99.0367	128.803	575.892	25.6314	1317.51
15X	CYQ059	1	13.5	37.625	40.874	94.9533	128.453	564.975	23.7313	1223.05
15X	CYQ059	2	13.75	37.125	42.18	95.08	130.643	678.462	29.0383	1384.26
15X	CYQ060	1	15	39.75	37.56	92.6567	134.127	548.04	25.2844	1395.78
15X	CYQ060	2	15	41.25	36.624	91.0967	143.713	596.684	27.2538	1625.35
15X	CYQ061	1	14.25	41.75	48.788	97.8933	133.46	564.925	27.8077	1480.9
15X	CYQ061	2	14.25	35	40.072	94.98	130.78	555.051	24.3492	1251.52
15X	CYQ062	1						-	-	-
15X	CYQ062	2						-	-	-
15X	CYQ063	1	14.5	38.125	44.93	92.6667	136.187	631.123	29.1754	1602.89
15X	CYQ063	2	13.75	40.5	41.424	97.79	134.557	594.639	27.8966	1612.16
15X	CYQ064	1	15.25	34.5	37.604	88.4967	130.183	673.75	25.717	1304.55
15X	CYQ064	2	16.5	28.625	39.014	86.85	123.52	603.846	19.3359	820
15X	CYQ065	1	15.75	40.125	40.294	93.2633	138.51	546.275	23.9464	1577.75
15X	CYQ065	2	15.75	43.25	39.154	91.0633	138	615.847	27.0386	1741.71
15X	CYQ066	1	14	40	41.934	96.19	131.003	706.957	36.0696	2019.13
15X	CYQ066	2	13.75	37.875	40.982	104.487	130.627	607.935	26.8384	1307.93
15X	CYQ067	1	13.25	42.5	42.798	106.377	138.46	595.544	32.5869	1714.82
15X	CYQ067	2	12.25	41.375	39.76	101.33	137.323	645.114	35.6735	1851.02
15X	CYQ069	1	13.25	41.125	38.53	103.757	127.327	616.304	30.067	1492.07
15X	CYQ069	2	14	42.125	41.258	101.34	126.277	754.591	36.2826	1956.48
15X	CYQ070	1	14.75	39.125	44.022	96.4667	133.72	557.91	25.6783	860.199
15X	CYQ070	2	11	30.375	41.808	95.65	130.24	582.626	27.9387	1567.68
15X	CYQ071	1	14.75	42.5	39.082	102.777	130.85	724.047	33.7248	1957.03
15X	CYQ071	2	15	41.875	39.008	98.1433	133.673	674.4	30.616	1730.4
15X	CYQ072	1						-	-	-
15X	CYQ072	2						-	-	-
15X	CYQ073	1						-	-	-
15X	CYQ073	2						-	-	-
15X	CYQ074	1	16	38.75	43.42	92.0967	137.84	608.962	30.239	1813.88
15X	CYQ074	2	17	38.125	44.836	88.4633	134.973	555.862	26.3494	1640
15X	CYQ075	1	14.5	40.25	38.262	98.59	139.587	562.165	27.4564	1475.05
15X	CYQ075	2	15.75	42.625	38.938	88.71	130.08	643.548	24.9918	1689.03
15X	CYQ076	1	14	39.375	40.072	95.24	133.367	610.638	29.0301	1459.57
15X	CYQ076	2	14.25	37.75	39.402	94.88	133.997	665.814	30.9872	1683.26
15X	CYQ077	1	14.25	43.875	41.104	100.267	139.753	621.878	32.2773	1880.33
15X	CYQ077	2	12.25	42	40.342	103.54	134.067	570.714	29.9595	1581.43
15X	CYQ078	1	14.25	42.375	38.912	92.8133	139.26	701.677	34.3461	1892.1
15X	CYQ078	2	15.5	37.25	39.846	93.1033	140.06	-	-	-
15X	CYQ079	1	14.5	38.75	40.402	95.7833	138.563	616	31.0018	1673.95
15X	CYQ079	2	16.125	38.625	47.274	94.6367	131.933	659.77	31.4812	1832.07
15X	CYQ080	1	15.5	36.25	48.834	98.9333	138.753	586.114	30.3237	1580.62
15X	CYQ080	2	13.75	37.875	42.106	99.2567	135.257	626.595	32.6818	1666.38
15X	CYQ081	1						-	-	-
15X	CYQ081	2						-	-	-
15X	CYQ082	1	15	44	39.976	98.6233	132.687	736.101	32.8164	2019.87
15X	CYQ082	2	15.25	40.875	41.226	90.8267	130.097	705.122	27.9374	1670.33
15X	CYQ083	1	14.5	37.125	44.51	93.19	131.12	687.425	29.8415	1539.16
15X	CYQ083	2	14	38.5	42.324	94.11	128.587	615.556	26.3506	1305.19
15X	CYQ084	1	15.25	42	45.93	90.43	130.493	590.558	25.2	1553.5
15X	CYQ084	2	15.5	40.625	39.998	90.47	127.297	574.286	29.2595	1510.71
15X	CYQ086	1						-	-	-
15X	CYQ086	2						-	-	-
15X	CYQ087	1						-	-	-
15X	CYQ087	2						-	-	-
15X	CYQ088	1	13.75	35.875	44.884	97.5567	133.123	683.103	32.8839	1513.45
15X	CYQ088	2	13.75	37.5	37.546	98.3833	129.863	631.872	30.548	1565.45
15X	CYQ089	1	14	38.125	39.706	99.5933	133.537	562.887	23.6725	1081.75
15X	CYQ089	2	14.25	38.375	39.918	99.0567	131.397	573.168	26.1149	1380.59
15X	CYQ090	1	12.75	40.25	47.44	98.7867	126.917	645.083	29.9878	1482.76
15X	CYQ090	2	12.25	41.375	44.198	102.777	128.203	624.385	29.5547	1462.89
15X	CYQ091	1	11.75	30.75	45.332	92.1633	132.043	609.843	27.1644	1655.5
15X	CYQ091	2	14.25	40.625	39.718	106.04	137.767	563.398	25.5896	1478.16
15X	CYQ092	1						-	-	-
15X	CYQ092	2						-	-	-
15X	CYQ093	1	15.25	41.375	37.816	98.9967	134.99	615.851	26.6844	1624.15
15X	CYQ093	2	15	40.625	41.522	98.1367	135.603	564.9	25.914	1568.78
15X	CYQ094	1	14.75	43.375	39.75	93.3033	134.517	633.443	28.6401	2152.02
15X	CYQ094	2	14.25	41.875	40.312	98.8033	138.11	597.72	28.6528	1630.67
15X	CYQ095	1	15	42.25	41.622	94.8767	132.89	641.264	28.5847	1754.83
15X	CYQ095	2	14	37.625	42.534	99.7933	135.367	-	-	-
15X	CYQ096	1	8	25.875	35.77	101.467	139.823	594.439	29.38	1704.46
15X	CYQ096	2	11.5	32.25	38.452	96.08	145.36	560	26.8202	1696.41
15X	CYQ097	1	14.5	37.75	38.276	95.5633	117.487	588	22.7708	1166.92
15X	CYQ097	2	15.5	40.375	36.582	95.5633	134.11	592.083	26.0628	1504.27
15X	CYQ098	1	15.25	38.75	43.188	95.6267	135.283	624.324	29.6169	1614.92
15X	CYQ098	2	14.25	38	42.122	96.4933	132.083	618.83	28.4443	1502.77
15X	CYQ099	1	15.25	44.25	38.918	98.4767	137.14	813.813	38.8307	2567.34
15X	CYQ099	2						519.815	24.9537	1498.52
15X	CYQ100	1	13.75	40.125	44.232	97.8567	131.603	581.429	25.931	1403.57
15X	CYQ100	2	13.5	42.875	37.57	100.31	132.633	644.651	32.3709	1648.58
15X	CYQ101	1	15.5	41.5	36.818	89.8867	132.453	615.222	26.333	1665.22
15X	CYQ101	2	15.75	39.5	36.142	90.6833	141.41	508.624	23.0807	1461.65
15X	CYQ102	1	15.25	37.125	41.2	99.5333	134.7	542.843	26.9042	1468.63
15X	CYQ102	2	15.25	39	41.582	97.0933	139.227	575.556	28.8131	1525.86
15X	CYQ103	1						-	-	-
15X	CYQ103	2						-	-	-
15X	CYQ104	1						-	-	-
15X	CYQ104	2						-	-	-
15X	CYQ106	1	15	38	48.138	96.91	125.997	565.545	25.2624	1348.02
15X	CYQ106	2	15	35.625	43.282	94.8367	124.07	567.071	23.9084	1117.88
15X	CYQ107	1	15.25	42.875	40.336	99.1467	137.183	680.833	29.8333	1856.67
15X	CYQ107	2	14	40.875	40.806	93.14	130.14	574.583	22.6042	1227.19
15X	CYQ109	1	15	37.625	38.474	92.9567	127.8	587.849	23.9029	1239.68
15X	CYQ109	2	15.25	35.5	35.342	95.3733	132.717	557.868	21.8575	1109.34
15X	CYQ111	1	12.75	45.75	39.81	102.81	130.62	650.115	30.5586	1627.97
15X	CYQ111	2	12.5	41.125	37.75	104.457	132.233	639.777	30.1065	1629.16
15X	CYQ112	1	16.75	38.125	41.656	94.75	133.553	514.206	22.6988	1452.99
15X	CYQ112	2	15.5	40.375	39.934	94.1633	116.787	567.821	18.2209	1009.72
15X	CYQ113	1	15.25	37.125	42.104	95.6333	130.49	598.889	22.527	1291.89
15X	CYQ113	2	16	38.5	39.416	96.2033	130.727	592.247	24.4528	1266.29
15X	CYQ116	1	14.5	43.375	37.486	96.3733	135.65	591.684	26.1088	1567.26
15X	CYQ116	2	14.5	40	37.42	100.167	130.747	564.33	25.9625	1425.26
15X	CYQ117	1	14.5	41	39.318	93.4633	127.08	642.584	27.8479	1580.9
15X	CYQ117	2	15.25	40.75	38.996	94.8667	131.75	571.96	25.662	1501.31
15X	CYQ118	1	14	36.875	41.846	97.0733	133.21	556.517	24.9075	1276.02
15X	CYQ118	2	14.5	40.125	40.014	96.82	134.103	596.458	25.708	1421.15
15X	CYQ119	1	14.75	37.75	41.002	95.27	129.247	603.017	26.4801	1459.44
15X	CYQ119	2	14.5	41.125	39.69	99.2767	134.493	635.932	27.304	1547.91
15X	CYQ120	1						-	-	-
15X	CYQ120	2						-	-	-
15X	CYQ121	1	13.25	38.75	44.418	101.577	130.877	620.769	29.8308	1475.38
15X	CYQ121	2	14	37.625	40.564	97.8167	140.907	528.451	26.6131	1388.83
15X	CYQ122	1	13	39	42.978	103.047	138.387	620.562	33.8674	1624.16
15X	CYQ122	2	14	42.125	39.66	98.9367	134.187	664.167	34.6444	1873.33
15X	CYQ123	1	14.75	41	41.568	91.88	130.777	603.795	25.0444	1524.92
15X	CYQ123	2	14	42	40.686	90.8467	125.613	618.085	26.2028	1499.79
15X	CYQ125	1	13.75	34.75	42.44	98.4533	132.627	615.691	30.4648	1493.59
15X	CYQ125	2	14	40.5	41.572	100.96	130.203	682.21	33.6232	1833.92
15X	CYQ126	1	15	40.75	43.508	94.4133	137.837	499.813	24.7115	1407.85
15X	CYQ126	2	15	37.875	42.512	96.6867	134.22	615.243	27.8537	1487.78
15X	CYQ127	1	13.75	37	39.572	99.85	126.857	637.609	28.7254	1390.87
15X	CYQ127	2	13.5	33	40.136	97.1567	125.327	609.677	23.2656	905.484
15X	CYQ129	1	15	36.75	41.43	92.53	133.297	586.734	27.2121	1429.55
15X	CYQ129	2	15	36.625	41.104	92.9967	129.8	748.428	33.1715	1784.78
15X	CYQ130	1	15.5	41.75	41.91	90.2967	125.697	677.341	26.9642	1617.69
15X	CYQ130	2	10.25	25.875	40.516	89.8433	126.967	578.384	25.0327	1436.53
15X	CYQ131	1	15.75	35.875	44.648	95.6867	135.923	579.126	31.9577	1541.99
15X	CYQ131	2	15.75	37	41.248	92.3933	139.303	568.317	26.2581	1567.03
15X	CYQ132	1	14.5	39	41.436	96.3067	132.867	599.797	25.977	1422.03
15X	CYQ132	2						632.386	30.0072	1682.39
15X	CYQ133	1	14.75	38.625	98.418	94.0367	135.673	558.486	25.3135	1282.7
15X	CYQ133	2	14.5	38.125	43.752	93.6467	138.28	518.744	23.1192	1183.57
15X	CYQ134	1	15.25	45.125	36.252	91.4	131.07	596.354	27.3116	1787.51
15X	CYQ134	2	15.75	42.625	37.614	91.1467	140.02	576.716	25.6272	1824.88
15X	CYQ135	1	16	40.625	40.036	92.9267	131.573	655.266	29.2895	1642.72
15X	CYQ135	2	16.5	38	39.896	89.43	141.053	592.717	25.3293	1498.07
15X	CYQ136	1	15.25	38.25	36.21	98.0433	131.217	681.557	30.0427	1599.52
15X	CYQ136	2	13.75	41.375	37.91	92.3667	127.76	635.028	29.8976	1683.09
15X	CYQ137	1	14.75	37.75	42.922	98.0633	133.747	681.988	31.2667	1692.28
15X	CYQ137	2	14.75	38	39.84	93.47	136.073	509.955	23.8676	1315.11
15X	CYQ138	1	14.25	38.625	39.652	98.71	143.343	533.876	28.6408	1579.52
15X	CYQ138	2						587.143	29.3905	1552.86
15X	CYQ139	1	12.5	24	61.044	104.22	114.597	651.271	38.7926	1098.34
15X	CYQ139	2						-	-	-
15X	CYQ140	1	15.75	38	39.078	93.5667	138.18	526.321	24.4252	1287.08
15X	CYQ140	2	15	36.875	41.91	95.6467	137.417	550.151	26.668	1420.4
15X	CYQ141	1	15	40.875	44.074	93.7867	128.683	557.157	26.7895	1370.78
15X	CYQ141	2	13	39	40.572	95.84	129.893	643.353	28.6852	1425.9
15X	CYQ142	1	15.25	39.375	40.476	101.107	134.06	695.03	32.8848	1828.28
15X	CYQ142	2						586.564	28.4284	1568.72
15X	CYQ144	1	14.25	39.125	40.448	101.44	139.28	537.757	27.3632	1450.37
15X	CYQ144	2	14.75	41	42.406	94.99	134.533	555.243	26.088	1499.9
15X	CYQ146	1	9.25	23.875	40.842	97.6167	128.177	712.327	34.4247	1725.79
15X	CYQ146	2	7.25	19.25	45.44	104.19	136.527	618.71	32.7168	1765.81
15X	CYQ147	1						-	-	-
15X	CYQ147	2						-	-	-
15X	CYQ148	1	12.75	42.625	41.478	100.397	136.46	585.258	28.1203	1440.41
15X	CYQ148	2	12.75	43.875	42.27	100.863	124.223	514.63	27.1444	1548.43
15X	CYQ149	1	14.25	37.125	37.83	96.9833	133.147	566.562	25.6983	1233.02
15X	CYQ149	2	15.25	37.625	37.866	98.1233	132.317	654.124	28.3718	1541.58
15X	CYQ150	1	13	37.125	44.826	98.5433	134.19	595.361	27.2687	1643.56
15X	CYQ150	2	13.75	34.375	39.72	92.38	130.977	571.546	23.1433	1256.57
15X	CYQ151	1	13	41.375	39.33	100.663	128.027	598.115	27.7117	1365.55
15X	CYQ151	2	13.25	42.75	41.244	104.5	132.633	611.287	28.6422	1508.81
15X	CYQ152	1	14.5	42.125	40.926	94.2067	132.437	615.556	25.637	1580
15X	CYQ152	2	14.75	42.75	38.654	97.8133	134.33	637.609	30.3308	1803.26
15X	CYQ153	1	14.75	41.75	46.714	94.2467	132.587	558.634	26.1834	1539.32
15X	CYQ153	2	13.25	40	45.952	98.84	130.657	588.144	28.5436	1433.92
15X	CYQ154	1						-	-	-
15X	CYQ154	2						-	-	-
15X	CYQ155	1	13.75	44.125	39.34	99.16	136.59	593.542	30.8753	1752.19
15X	CYQ155	2	13.75	38.375	37.236	103.36	133.827	591.111	28.5037	1526.67
15X	CYQ156	1	15	40.5	37.606	96.1433	136.673	567.254	26.3969	1489.95
15X	CYQ156	2	14	37.5	39.564	95.32	136.37	597.188	27.9927	1456.15
15X	CYQ157	1	14.5	36.375	39.386	93.6567	138.78	660.702	30.1832	1594.04
15X	CYQ157	2	14	36.5	45.834	95.9033	139.347	545.121	27.7655	1483.19
15X	CYQ158	1						-	-	-
15X	CYQ158	2						-	-	-
15X	CYQ159	1	15.25	40.375	40.444	98.8233	134.033	587.423	25.9144	1517.63
15X	CYQ159	2	15.5	38.375	40.292	96.06	134.51	625.792	27.2656	1526.23
15X	CYQ160	1	13.5	36.75	42.738	101.003	129.22	575.714	25.5929	1217.86
15X	CYQ160	2	13	41.625	41.008	98.78	128.03	615.847	31.5676	1673.11
15X	CYQ161	1						-	-	-
15X	CYQ161	2						-	-	-
15X	CYQ162	1	15.25	38.75	44.46	92.9333	128.427	528.451	25.2044	1393.43
15X	CYQ162	2	15	37.375	44.186	99.0633	129.663	546.633	25.4157	1191.06
15X	CYQ163	1	13.5	36	39.056	94.3633	121.457	748.859	29.4846	1466.71
15X	CYQ163	2	13.5	39.25	40.81	100.91	126.33	683.529	29.9957	1516.94
15X	CYQ164	1	13.75	40.25	39.43	94.57	132.45	621.39	28.3419	1423.21
15X	CYQ164	2	13.25	36.25	41.548	97.34	131.72	572.526	26.546	1276.95
15X	CYQ165	1	13.75	37.75	41.986	95.5667	128.873	641.858	29.3031	1461.2
15X	CYQ165	2	14.5	39.375	42.824	100.087	127.187	586.03	26.464	1377.49
15X	CYQ166	1	14.75	38.875	42.114	91.8367	127.393	642.905	28.5892	1537.65
15X	CYQ166	2	14.25	39.25	40.118	95.85	128.29	644	27.2458	1487.78
15X	CYQ167	1	16.25	41.25	40.558	94.27	132.52	582.741	25.4108	1614.62
15X	CYQ167	2	15.5	39.125	43.758	92.1767	133.19	692.632	30.9828	1655.11
15X	CYQ168	1						-	-	-
15X	CYQ168	2						-	-	-
15X	CYQ169	1	13.25	40.375	37.838	101.63	138.56	561.407	2.66633	1281.11
15X	CYQ169	2						614.194	28.6132	1649.89
15X	CYQ170	1						-	-	-
15X	CYQ170	2						-	-	-
15X	CYQ171	1	14	41.75	39.014	97.46	134.387	542.33	23.9019	1312.33
15X	CYQ171	2	13.5	43.5	38.814	98.81	132.503	760.789	31.8224	1885.39
15X	CYQ172	1				94.79	138.813	494.455	24.7567	1531.73
15X	CYQ172	2	15	37.625	40.288	94.54	128.84	601.263	29.3091	1540
15X	CYQ173	1	12.75	41.5	40.264	96.3867	128.607	636.23	27.7581	1419.79
15X	CYQ173	2	14	39.375	43.616	96.1	125.053	581.809	24.9678	1299.4
15X	CYQ174	1	14.25	41.125	43.61	106.937	128.747	584.188	28.0171	1498.55
15X	CYQ174	2	13.75	37.75	39.906	100.833	131.137	534.049	25.5915	1238.15
15X	CYQ176	1	14.25	34.625	39.19	99.68	137.127	633.077	30.9872	1427.69
15X	CYQ176	2	15.75	37	39.234	96.37	137.977	639.438	31.5315	1668.99
15X	CYQ177	1	14	39.25	42.52	101.223	126.563	750.75	34.0083	1758.75
15X	CYQ177	2	13.75	36.75	40.97	102.077	133.067	542.749	26.1068	1222.18
15X	CYQ178	1	16	39.875	41.324	95.2967	137.96	596.458	28.175	1647.19
15X	CYQ178	2	15	37.25	39.912	98.2867	132.2	603.315	28.5569	1535.36
15X	CYQ180	1	14.5	36.5	39.23	91.79	132.113	626.111	26.6078	1266.22
15X	CYQ180	2	14	36.5	39.54	95.4767	132.953	629.617	28.1428	1436.72
15X	CYQ182	1	14.25	40	41.768	97.64	131.743	565.685	28.4809	1591.17
15X	CYQ182	2	14.5	37.625	41.022	95.05	139.343	-	-	-
15X	CYQ183	1	15.75	40.375	45.764	93.7233	133.927	596.768	28.9498	1717.47
15X	CYQ183	2	15.25	37.75	47.238	91.8633	136.623	635.385	28.3026	1536.15
15X	CYQ184	1	15.75	40.875	39.798	92.3267	138.48	721.132	31.8243	1919.5
15X	CYQ184	2	14.5	40.125	39.97	98.1233	140.023	573.434	26.8168	1511.72
15X	CYQ185	1	14.25	36.625	39.804	94.31	133.69	613.958	30.0684	1525.42
15X	CYQ185	2	13	41	39.634	100.247	133.253	640.107	29.9241	1456.15
15X	CYQ186	1	14.75	40.125	40.514	95.7167	136.703	576.429	30.9381	1587.14
15X	CYQ186	2	15	39.375	40.286	91.5233	131.59	630.787	29.3004	1614.72
15X	CYQ187	1	14.75	38.125	39.01	96.05	138.593	736.842	33.4004	1719.61
15X	CYQ187	2	14	43.25	39.192	94.8933	133.897	640.111	29.8978	1639.56
15X	CYQ188	1	15.5	42.25	41.18	96.0433	134.703	608.889	30.5012	1953.33
15X	CYQ188	2	15.5	41.25	38.98	90.9767	138.377	591.031	27.3048	1717.53
15X	CYQ189	1	14	38.625	43.908	95.51	133.293	635.676	31.1582	1645.95
15X	CYQ189	2	14.25	39.125	41.904	95.03	137.14	571.782	28.9472	1625.94
15X	CYQ190	1	15	37.25	41.474	89.2567	122.427	591.027	22.4076	1175.24
15X	CYQ190	2						-	-	-
15X	CYQ191	1	15.75	37	42.5	96.4133	131.213	587.565	28.029	1456.58
15X	CYQ191	2	14	40.25	39.912	101.597	134.147	712.099	33.9053	2421.48
15X	CYQ192	1	14.5	40	41.97	95.7933	136.09	524.037	25.7202	1455.87
15X	CYQ192	2	13.5	36.25	41.874	96.3333	135.34	564.2	28.2053	1321.6
15X	CYQ193	1	16	38.375	44.894	92.9167	134.107	653.882	33.6824	1962.47
15X	CYQ193	2	15.75	36.75	44.404	93.9933	136.13	627.64	32.2629	1667.42
15X	CYQ194	1	15.625	39.5	38.926	93.68	135.75	567.897	25.5949	1539.28
15X	CYQ194	2	13.75	41.375	35.834	93.1967	132.927	620.769	30.0513	1700
15X	CYQ195	1	7	17	42.012	95.1267	120.97	693.9	31.6037	1116.11
15X	CYQ195	2	14.75	38.75	40.66	95.77	129.697	700	31.8261	1733.6
15X	CYQ196	1	13.25	37.375	43.026	101.663	133.94	557.172	30.4724	1476.36
15X	CYQ196	2	12.5	39.25	42.546	101.453	132.393	586.429	30.6714	1444.29
15X	CYQ197	1	15.25	40.25	39.076	91.83	133.16	521.402	21.8134	1355.51
15X	CYQ197	2	15.25	40.625	38.334	88.54	129.957	659.538	27.1368	1759.31
15X	CYQ198	1	15.25	41.125	41.484	93.68	135.427	611.579	29.1077	1642.34
15X	CYQ198	2	15.75	40.375	38.976	90.57	140.393	677.895	30.5271	1857.66
15X	CYQ199	1	14.75	37.125	39.57	94.9667	125.393	541.194	22.9526	1108.86
15X	CYQ199	2	15	36	42.788	96.5533	129.613	591.269	27.3746	1379.39
15X	CYQ201	1	15	38.75	39.628	96.5833	141.833	589.436	27.7822	1528.51
15X	CYQ201	2	14.75	38.25	40.366	95.7433	137.03	600.994	29.3072	1519.89
15X	CYQ202	1	14	41.875	45.174	96.48	122.863	727.152	31.6259	1710.55
15X	CYQ202	2	14.75	43.5	46.508	93.95	128.59	594.653	26.8079	1615.54
15X	CYQ204	1	14.5	39.75	45.158	92.8033	132.177	560.667	25.3356	1402
15X	CYQ204	2	14.75	42.125	43.096	96.3333	136.597	597.665	29.1844	1707.95
15X	CYQ205	1	7.25	16.875	44.446	90.7	121.89	519.56	23.0943	982.049
15X	CYQ205	2	12	15.875	48.872	92.9833	113.173	658.142	27.3478	638.043
15X	CYQ206	1	7.25	16.875	45.518	93.1233	129.033	590.275	29.2786	1137.8
15X	CYQ206	2	13.75	39.625	43.094	94.5133	132.723	691.667	32.3444	1695.83
15X	CYQ207	1	13.5	43.625	41.866	99.4367	132.897	571.782	27.5772	1611.39
15X	CYQ207	2	14	41.5	37.228	93.89	132.23	583.212	25.8698	1400.73
15X	CYQ208	1	14.75	40.25	39.084	94.05	132.343	592.812	27.8736	1486.77
15X	CYQ208	2	14.5	40.375	40.19	96.99	131.127	612.688	28.409	1679.25
15X	CYQ209	1	13.5	30.75	35.398	92.84	140.197	629.605	27.7522	1324.86
15X	CYQ209	2	11.5	29	36.28	96.4467	135.667	619.889	25.6433	1406.67
15X	CYQ210	1	14.75	40.125	40.888	94.5733	136.947	643.371	30.7581	1811.35
15X	CYQ210	2	15	38.125	40.208	92	137.533	600.833	26.5611	1446.67
15X	CYQ211	1	14.5	29.875	39.222	96.0133	126.027	761.818	34.1091	1196.36
15X	CYQ211	2	14.25	36.125	38.362	95.25	131.793	592.593	27.8963	1365.93
15X	CYQ212	1	14.5	39.75	40.464	93.5833	128.197	666.012	28.3696	1500.35
15X	CYQ212	2	13.75	40	40.124	91.9967	130.147	613.617	25.133	1315.85
15X	CYQ213	1	3.75	11.25	22.696	97.2367	136.987	570.856	31.8765	1871.97
15X	CYQ213	2	14.25	42.375	38.61	99.57	138.713	664.588	33.74	1852.94
15X	CYQ214	1	14.75	45.25	40.646	93.9367	137.267	528.962	23.6195	1554.53
15X	CYQ214	2	14.5	42.625	40.22	96.9967	134.253	642.796	29.691	1831.29
15X	CYQ215	1	15	36.125	40.24	95.3933	133.867	607.709	28.3181	1383.58
15X	CYQ215	2	15	40.25	41.466	99.5467	136.937	508.246	25.2686	1375.45
15X	CYQ216	1	14.25	34	39.334	95.17	137.073	611.739	30.4196	1458.59
15X	CYQ216	2	14.75	37.25	44.06	101.25	142.613	596.129	30.647	1573.87
15X	CYQ217	1	9.25	26	41.044	96.8367	133.503	631.687	30.7185	1364.86
15X	CYQ217	2	14	33.75	41.634	97.1633	122.387	528.889	24.7875	987.542
15X	CYQ218	1	14.5	42.875	42.594	95.08	138.483	626.519	32.2464	1936.8
15X	CYQ218	2	14.75	39.5	42.668	100.133	136.317	626.111	31.2148	1862
15X	CYQ219	1	13	38.125	39.86	96.0933	141.493	557.941	27.8582	1524.39
15X	CYQ219	2	13.75	40.875	40.562	99.1167	133.767	642.069	23.395	1570.57
15X	CYQ220	1	13.25	32.875	40.924	93.5167	132.037	625.081	28.0959	1540
15X	CYQ220	2	13.75	35.125	43.508	93.3167	132.237	643.051	28.1793	1160.34
15X	CYQ221	1	14	42.25	42.418	97.9767	133.213	641.538	31.141	1738.46
15X	CYQ221	2	14.75	41.375	43.728	97.13	132.817	732.174	32.8029	1833.04
15X	CYQ222	1	16	45.5	42.04	90.3267	132.133	597.979	25.5103	1713.59
15X	CYQ222	2	15.25	37.875	38.718	90.3267	133.27	564.876	21.931	1257.21
15X	CYQ223	1	15.5	38.75	39.03	96.2267	136.773	582.857	27.0881	1598.57
15X	CYQ223	2	16	39.875	37.782	95.71	138.917	461.826	22.3768	1320.41
15X	CYQ224	1	14.25	37.125	41.732	98.6533	130.327	614.652	28.3319	1436.68
15X	CYQ224	2	15.25	39.875	41.476	100.363	137.46	575.248	28.1386	1580.89
15X	CYQ225	1	13	42	37.81	98.7767	131.887	686.424	31.0263	1654.55
15X	CYQ225	2	12.75	33.375	40.156	93.8367	137.147	627.2	28.4747	1442
15X	CYQ226	1	14	39.25	40.174	94.2133	126.587	618.085	27.7989	1496.06
15X	CYQ226	2	15.5	38.75	42.37	95.0867	128.037	699.181	30.6444	1806.08
15X	CYQ227	1	15	42	39.702	91.9333	126.42	668.977	27.2894	1521.7
15X	CYQ227	2	14.25	43	39.89	93.8067	130.233	579.216	24.4725	1496.76
15X	CYQ228	1	14.25	37.25	46.91	96.4667	125.19	616.146	29.2542	1505.73
15X	CYQ228	2	14	37.875	42.502	96.2767	133.993	584.286	27.6857	1427.86
15X	CYQ229	1	14.25	41.625	43.18	98.9667	139.683	580.106	31.1177	1837.87
15X	CYQ229	2	13.5	42.625	42.794	96.2133	138.967	635.506	33.2251	1824.72
15X	CYQ230	1	14.75	38.875	41.464	95.9233	132.383	640.8	29.8907	1675.2
15X	CYQ230	2	15	38.625	39.636	98.2833	135.173	589.848	26.9482	1543.71
15X	CYQ231	1	15.75	40.125	41.3	95.2867	136.917	627.692	32.3667	1879.49
15X	CYQ231	2						617.514	30.6941	1741.62
15X	CYQ232	1	15.5	42.125	39.526	94.4467	147.787	566.885	28.0765	1757.27
15X	CYQ232	2	13.75	38.5	38.054	95.8567	138.67	586.809	27.4167	1485.64
15X	CYQ233	1	6.75	16.75	38.766	97.1	130.417	542.986	25.6974	887.692
15X	CYQ233	2	8.25	19.875	41.53	94.79	126.75	525.657	23.7826	842.73
15X	CYQ234	1	14.5	35.5	43.626	94.1967	134.563	592.642	27.2722	1384.77
15X	CYQ234	2	15	35.25	43.596	98.5	138.797	583.92	26.4241	1347.94
15X	CYQ235	1	13.25	41.25	42.056	102.717	130.817	556.618	24.9137	1319.52
15X	CYQ235	2	11.25	32.375	39.9	100.877	134.063	606.417	29.0681	1744.39
15X	CYQ237	1	15	37.375	40.084	93.36	133.977	636.575	27.5823	1463.43
15X	CYQ237	2	14.5	41	39.458	91.61	135.09	643.846	27.4256	1553.08
15X	CYQ238	1	14.25	39.625	45.87	95.2033	133.567	836.028	40.8383	2006.77
15X	CYQ238	2	13.75	36.75	44.708	92.74	132.493	619.893	28.0873	1450.91
15X	CYQ240	1	15	40	46.228	93.7467	138.53	547.767	28.1631	1641.94
15X	CYQ240	2	15.25	43	44.054	97.6367	134.733	613.333	31.2148	1802.22
15X	CYQ241	1	14.75	37	40.364	87.36	127.21	633.642	25.904	1325.55
15X	CYQ241	2	15.25	39.5	43.834	94.4633	134.203	587.565	24.6221	1299.17
15X	CYQ242	1	14.25	36	42.444	95.0833	134.56	661.379	31.2881	1562.53
15X	CYQ242	2	14	38.5	44.476	100.423	134.267	603.021	30.6882	1578.24
15X	CYQ243	1	8.25	22.375	38.174	101.78	130.317	624.199	27.7963	1233.7
15X	CYQ243	2	13.25	39.25	40.024	97.1167	134.83	645.424	30.5179	1930.93
15X	CYQ244	1	13.25	40.5	40.524	98.7433	131.133	658.87	32.142	1614.35
15X	CYQ244	2	14	39.375	40.808	97.6433	137.587	727.296	35.9128	1922.14
15X	CYQ246	1	13.75	42.25	39.458	101.077	140.677	592.021	31.0234	1672.55
15X	CYQ246	2	13.75	39.5	37.97	97.4067	129.627	609.651	27.0558	1370.7
15X	CYQ247	1	14.75	43.125	40.234	97.1267	135.18	602.447	28.9557	1656.91
15X	CYQ247	2	15.25	41.375	41.906	97.3967	140.73	575.393	26.6293	1642.62
15X	CYQ248	1	13.75	42	42.636	104.747	137.85	550.945	29.0332	1606.17
15X	CYQ248	2	13.5	41.5	39.926	101.823	137.837	657.6	31.3173	1765.6
15X	CYQ249	1	15	41.125	43.696	95.2167	135.097	595.897	28.2991	1606.77
15X	CYQ249	2	15	42	43.246	98.9633	136.227	536.881	24.6991	1498.26
15X	CYQ250	1	13.5	36.75	40.326	94.0233	136.557	629.231	27.4487	1510.58
15X	CYQ250	2	7.25	21.5	39.858	96.0133	137.953	646.333	30.6496	1756.22
15X	CYQ252	1	12.75	37.375	38.062	91.6467	133.283	-	-	-
15X	CYQ252	2	14.5	35.5	39.382	94.3167	126.503	576.559	20.7391	816.249
15X	CYQ253	1	14	42.125	41.114	103.543	133.263	560.683	28.1821	1528.39
15X	CYQ253	2	13.25	39.75	43.61	100.187	134.147	608.663	30.3383	1631.34
15X	CYQ254	1						-	-	-
15X	CYQ254	2						-	-	-
15X	CYQ255	1	13.75	41.5	40.606	98.4333	138.39	573.641	29.8427	1648.41
15X	CYQ255	2	12.5	40.375	37.982	97.3433	134.79	584.188	30.1843	1527.54
15X	CYQ257	1	14.75	40.375	43.44	96.6467	127.353	602.737	27.1182	1607.05
15X	CYQ257	2	15.75	40.625	42.202	94.5967	128.783	623.152	26.425	1533.15
15X	CYQ258	1						-	-	-
15X	CYQ258	2						-	-	-
15X	CYQ259	1	15	38.625	44.678	95.6667	136.253	519.273	25.9912	1454.73
15X	CYQ259	2	14.5	40.75	46.278	98.05	137.417	592.2	28.714	1598.8
15X	CYQ260	1	13.75	41.75	42.196	100.74	131.723	621.064	29.6855	1625.64
15X	CYQ260	2	14.75	41.375	40.884	95.3133	132.417	621.809	30.0504	1615.21
15X	CYQ262	1	14.25	42.375	40.102	96.4833	132.52	611.935	29.5806	1650.65
15X	CYQ262	2	15.5	41.125	38.502	97.0633	136.127	606.911	26.7075	1585.45
15X	CYQ263	1	15	39.125	45.698	95.23	136.113	675.581	34.9322	1943.72
15X	CYQ263	2	13.5	42.875	44.532	98.9967	135.077	586.468	27.6703	1553.93
15X	CYQ265	1	15.75	37.625	42.754	91.87	132.723	627.351	27.4476	1487.78
15X	CYQ265	2	15.75	40.875	44.012	95.2767	135.373	612.593	28.0716	1543.21
15X	CYQ266	1	13.75	39.125	39.988	104.217	137.043	531.349	28.1411	1449.49
15X	CYQ266	2	13.75	40	41.488	105.06	136.66	643.846	29.2821	1745.38
15X	CYQ267	1	15.75	39.5	41.318	93.9267	137.007	629.622	30.2526	1783.68
15X	CYQ267	2	7.75	20.875	31.808	94.6	134.023	525.164	23.5108	1234.37
15X	CYQ268	1	14.25	39.125	41.574	93.0967	122.77	596.296	23.2519	1200.74
15X	CYQ268	2	13	39.25	41.864	97.72	138.94	595	27.3899	1381.77
15X	CYQ269	1	15	40.375	40.904	93.8967	131.427	570.938	24.2375	1281.88
15X	CYQ269	2	13.5	39.125	42.984	96.3833	127.69	588.737	25.4898	1276.37
15X	CYQ270	1	14	41.125	41.728	105.96	143.117	555	30.8548	1620
15X	CYQ270	2	14.75	40.125	41.426	97.4733	136.69	623	31.8474	1855.78
15X	CYQ271	1	13.25	40.875	43.464	102.51	135.03	593.717	32.5396	1657.28
15X	CYQ271	2	13.25	38.125	43.58	91.75	110.51	590.601	20.7654	617.377
15X	CYQ272	1	15.25	40.875	40.588	99.5567	136.31	580.192	26.8558	1428.94
15X	CYQ272	2	16.25	40.375	46.17	93.8367	133.217	596.082	28.8588	1724.74
15X	CYQ273	1						695.783	33.108	1962.95
15X	CYQ273	2						557.157	19.0149	653.096
15X	CYQ274	1	13.25	39.75	48.452	88.8733	128.16	831.942	35.9703	1886.47
15X	CYQ274	2	14	36.875	43.94	95.9467	130.38	636.154	28.3	1365.81
15X	CYQ275	1	14.75	40.125	38.74	92.01	126.987	642.123	26.8737	1470.39
15X	CYQ275	2	15.75	36.875	39.252	90.6033	134.253	544.667	23.1444	1382.67
15X	CYQ276	1	14	37.625	44.928	95.98	131.847	559.333	25.4489	1406
15X	CYQ276	2	15.75	40.125	38.888	92.8433	135.007	634.118	26.3405	1673.26
15X	CYQ277	1						-	-	-
15X	CYQ277	2						-	-	-
15X	CYQ278	1	16	44	41.93	90.3767	135.683	564.078	23.4126	1509.42
15X	CYQ278	2	14	41.25	40.324	93.3867	130.637	603.656	25.4384	1518.17
15X	CYQ280	1	14.5	40.75	42.27	94.1533	135.187	551.165	25.7142	1373.5
15X	CYQ280	2	15.5	39.875	41.7	93.4467	133.977	729.75	33.2996	1953.88
15X	CYQ281	1						-	-	-
15X	CYQ281	2						-	-	-
15X	CYQ282	1	13.25	34.875	43.716	91.72	134.39	677.365	33.614	1689.05
15X	CYQ282	2	14	41.25	45.17	98.0333	134.417	679.167	34.3667	1857.41
15X	CYQ283	1	17.25	40.25	42.206	94.4133	135.24	538.788	24.4128	1498.28
15X	CYQ283	2	16.5	37.875	41	88.9033	132.63	568.4	22.288	1183
15X	CYQ284	1	15.25	40.5	41.974	96.67	131.123	565.241	24.4613	1375.29
15X	CYQ284	2	15.25	39.375	42.036	94.3767	126.663	570.995	20.2572	1150.05
15X	CYQ285	1	14.5	43	39.53	102.16	136.36	609.412	27.9875	1555.72
15X	CYQ285	2	13.75	39.25	39.946	95.8633	129.64	591.917	26.039	1315.13
15X	CYQ286	1	14	39.375	42.162	98.5333	122.397	580	27.0429	1449.29
15X	CYQ286	2	13.25	42.875	41.578	101.04	127.903	626.595	31.244	1758.7
15X	CYQ287	1	17.5	37.625	39.088	84.4667	130.45	631.16	23.7665	1300.99
15X	CYQ287	2	17	36.75	39.088	88.49	132.24	649.091	26.1652	1452.5
15X	CYQ288	1	15.5	43.75	43.146	96.2033	131.467	858.261	38.8957	2469.28
15X	CYQ288	2	15	38.625	40.712	103.527	137.963	592.143	27.6476	1546.43
15X	CYQ289	1	14.5	38.25	40.618	97.4567	138.49	566.364	29.07	1590.2
15X	CYQ289	2	14.25	39.5	39.602	96.91	139.507	640.678	31.5198	1629.38
15X	CYQ290	1	15	40	42.604	94.83	128.137	580.928	26.9608	1559.48
15X	CYQ290	2	14.25	38.375	39.218	93.2233	135.347	517.391	25.8786	1448.02
15X	CYQ292	1	13.75	41.25	41.776	97.8467	136.233	594.632	28.334	1595.26
15X	CYQ292	2	14.25	37.5	39.062	94.2633	136.513	581.036	25.4781	1447.88
15X	CYQ293	1	16.25	43	42.08	91.9633	131.5	615.851	27.5582	1386.6
15X	CYQ293	2	15.75	41	40.394	90.7367	133.573	616.146	26.408	1470
15X	CYQ294	1	12.5	39.375	40.09	100.767	126.327	647.598	30.6279	1446.15
15X	CYQ294	2	13.25	37.375	44.702	98.6967	130.077	654.889	31.2796	1389.11
15X	CYQ295	1	13.75	38.625	48.772	103.423	124.137	637	33.5404	1570.33
15X	CYQ295	2	13	38.625	42.96	104.903	125.93	650.449	29.0146	1390.56
15X	CYQ296	1	15.25	40.25	43.778	96.51	135.3	599.375	29.2104	1628.23
15X	CYQ296	2	15.75	37.25	40.672	95.94	141.217	600.645	28.6323	1595.7
15X	CYQ297	1	13	40.5	48.482	100.167	130.517	621.538	31.8128	1606.92
15X	CYQ297	2	13.5	41.625	46.306	99.86	129.617	693.412	33.2102	1662.61
15X	CYQ298	1	15	38.5	41.664	97.2233	132.927	596.615	28.3542	1518.46
15X	CYQ298	2	14.5	40.375	39.458	94.7	132.507	744.625	35.9479	1938.12
15X	CYQ299	1	16	38.125	40.276	89.79	131.54	567.035	25.6034	1494.27
15X	CYQ299	2	17	39.5	38.916	90.3	130.037	671.676	28.4586	1742.31
15X	CYQ300	1	15	41.625	36.304	94.01	135.937	511.389	22.0608	1403.24
15X	CYQ300	2	15.75	41.625	37.384	92.8067	134.4	585.128	24.5682	1608.92
15X	CYQ301	1	13	37.875	41.738	98.12	126.92	538.667	27.1244	1183.33
15X	CYQ301	2	14	38.25	40.712	96.9267	135.737	628.478	23.5591	1520.22
15X	CYQ302	1	6	15.75	45.924	97.3533	134.713	523.364	24.5807	1442.52
15X	CYQ302	2	13.75	40.25	43.322	96.3633	131.473	747.261	34.679	1817.32
15X	CYQ303	1	14.25	41.375	37.778	94.11	137.903	625.027	27.9362	1543.06
15X	CYQ303	2	15	40	38.44	88.7667	134.883	631.538	26.1718	1520.77
15X	CYQ304	1						-	-	-
15X	CYQ304	2						-	-	-
15X	CYQ305	1	14.75	37.5	40.804	94.9267	137.827	665.614	30.2542	1710.29
15X	CYQ305	2	14	41	39.416	93.6567	136.037	603.523	29.5596	1464.05
15X	CYQ306	1	14.25	37.625	40.114	93.21	142.51	622.732	29.961	1868.58
15X	CYQ306	2	15	41.875	39.31	92.11	134.717	610.842	26.7621	1719.79
15X	CYQ307	1	15.25	39.875	39.748	95.22	136.187	512.019	26.9966	1492.68
15X	CYQ307	2	15.5	35.375	46.21	96.3167	139.847	516.168	26.2903	1369.91
15X	CYQ308	1	15.75	38.625	39.176	88.74	129.1	609.149	26.3691	1551.17
15X	CYQ308	2	15.75	37.5	40.03	89.47	134.67	609.11	32.0583	1503.35
15X	CYQ309	1	15.25	38.375	45.066	88.0433	133.933	556.602	22.7851	1330.68
15X	CYQ309	2	15.25	39.125	40.762	90.1067	132.333	803.356	31.3575	1789.93
15X	CYQ310	1	15.25	40.875	41.156	96.9633	136.41	604.171	29.9989	1701.71
15X	CYQ310	2	14.75	41.75	40.526	94.87	137.343	598.115	29.312	1681.47
15X	CYQ311	1	14.25	38.125	43.478	98.8033	126.79	685.089	32.0371	1625.33
15X	CYQ311	2	13.75	41.25	43.55	95.8033	131.24	590.558	30.0585	1646.6
15X	CYQ313	1	17.75	37.625	38.988	84.81	124.933	827.647	28.6039	1756.18
15X	CYQ313	2	16.75	35.875	37.738	84.3433	132.37	545.588	21.2425	1168.73
15X	CYQ314	1						-	-	-
15X	CYQ314	2						-	-	-
15X	CYQ315	1						-	-	-
15X	CYQ315	2						-	-	-
15X	CYQ317	1	14.5	33	41.15	90.8867	129.777	592.667	24.92	1326.11
15X	CYQ317	2	16.25	44.25	40.804	93.98	140.56	529.712	28.4599	1920.29
15X	CYQ319	1	17	44.375	36.798	91.3367	138.84	657.176	28.2663	2118.3
15X	CYQ319	2	14.75	38	45.252	97.3733	141.39	-	-	-
15X	CYQ321	1						-	-	-
15X	CYQ321	2						-	-	-
15X	CYQ323	1						-	-	-
15X	CYQ323	2						-	-	-
15X	CYQ324	1						-	-	-
15X	CYQ324	2						-	-	-
15X	CYQ326	1						-	-	-
15X	CYQ326	2						-	-	-
15X	CYQ327	1						-	-	-
15X	CYQ327	2						-	-	-
15X	CYQ328	1						-	-	-
15X	CYQ328	2						-	-	-
15X	CYQ329	1						-	-	-
15X	CYQ329	2						-	-	-
15X	CYQ330	1						-	-	-
15X	CYQ330	2						-	-	-
15X	CYQ331	1						-	-	-
15X	CYQ331	2						-	-	-
15X	CYQ332	1						-	-	-
15X	CYQ332	2						-	-	-
15X	CYQ333	1	15.5	40.25	38.864	96.6033	136.9	516.168	22.5919	1196.54
15X	CYQ333	2	14.25	35.125	40.146	98.5	137.843	701.75	36.0004	1659.88
15X	CYQ334	1	17	40.125	41.154	88.1933	134.863	508.796	21.5099	1407.13
15X	CYQ334	2	17.25	42.625	39.606	90.6167	134.04	610.842	27.3123	1868.63
15X	CYQ335	1	14.75	32.5	37.668	95.8667	137.197	517.674	26.307	1094.6
15X	CYQ335	2	14.5	37.125	39.43	99.19	134.033	633.146	27.2633	1353.6
15X	CYQ336	1	14.25	38	41.618	97.76	136.4	596.842	29.5867	1573.16
15X	CYQ336	2	16	36.375	41.366	94.75	140.477	588.144	27.8196	1600.62
15X	CYQ337	1	14.75	41.875	40.156	92.5567	122.247	562	22.6022	1316
15X	CYQ337	2	14.25	38.625	40.864	90.9567	111.83	571.053	20.2853	1064
15X	CYQ338	1	14.25	40.75	40.5	99.51	137.097	536.887	22.9525	1331.32
15X	CYQ338	2	14.5	37.5	39.838	92.2467	131.78	600.833	24.3201	1310.31
15X	CYQ339	1	13.25	45.25	39.268	100.35	126.013	680.235	31.7855	1767.29
15X	CYQ339	2	13.75	44.375	41.276	95.6733	136.8	616.296	28.1062	1688.89
15X	CYQ340	1	14	34.875	41.158	98.7933	134.257	617.647	28.5241	792.684
15X	CYQ340	2	14	39.125	41.11	99.37	137.8	612.216	30.1795	1500.65
15X	CYQ341	1	12.25	36.75	41.51	99.9867	132.973	555.882	26.4719	1336.52
15X	CYQ341	2	14.5	42.75	42.824	99.42	130.157	610.576	30.5092	1610.94
15X	CYQ342	1	14.5	38.375	40.09	98.43	129.57	732.785	34.2764	1854.56
15X	CYQ342	2	13.75	37.875	38.41	98.75	127.327	650.4	30.9467	1544.8
15X	CYQ343	1	15.25	36.75	40.896	91.5833	124.447	650.769	27.2667	1548.46
15X	CYQ343	2	13.75	38.625	41.204	102.83	131.43	643.222	30.6185	1491
15X	CYQ344	1	13.75	38.25	40.326	98.59	129.22	667.63	29.1923	1400
15X	CYQ344	2	6.75	19.375	39.73	96.0167	124.21	664.407	31.3906	1577.18
15X	CYQ345	1	16	39.25	43.198	95.8533	136.813	646.63	29.6295	1770.5
15X	CYQ345	2	12.5	36.5	40.568	96.1033	132.55	617.957	28.7878	1671.91
15X	CYQ346	1	16.25	38.125	35.434	90.08	137.307	636.437	25.5272	1687.24
15X	CYQ346	2	16	35.5	36.626	89.27	135.637	686.341	26.6512	1542.56
15X	CYQ347	1	15.25	43.375	42.142	95.3133	130.8	539.528	25.1582	1464.72
15X	CYQ347	2	15	42.125	38.86	95.6067	130.63	657.045	28.533	1652.16
15X	CYQ348	1	13	44.375	49.814	101.77	129.833	606.429	29.1357	1436.43
15X	CYQ348	2	13.25	40.375	40.208	93.0833	126.913	666.235	30.4404	1598.47
15X	CYQ349	1	14	36.75	42.252	97.19	127.827	579.688	25.3215	1138.23
15X	CYQ349	2	14.5	35.75	42.822	91.9233	129.707	618.396	24.8282	1203.1
15X	CYQ350	1	9.25	23.5	40.996	91.0767	116.457	588	22.2354	1029.12
15X	CYQ350	2	14.25	34.75	41.834	96.8133	116.957	770.933	28.4604	1241.33
15X	CYQ351	1	15.25	38.5	40.054	95.4033	126.397	698.182	29.1242	1553.64
15X	CYQ351	2	15	37.5	39.778	96.93	126.51	567.368	23.4512	1055.16
15X	CYQ352	1	15.25	37.375	47.09	95.86	129.347	624.432	27.4485	1483.52
15X	CYQ352	2	15.25	39.5	39.772	94.7433	134.293	608.632	25.6618	1627.68
15X	CYQ353	1	9.25	27.5	45.864	103.563	134.257	564.876	29.1423	1708.79
15X	CYQ353	2	14.75	36.875	41.956	98.8933	131.587	581.919	27.8256	1430.4
15X	CYQ354	1	13.5	35.125	45.868	101.937	126.143	673.14	30.8353	1321.86
15X	CYQ354	2	13.25	35	46.046	101.107	123.323	537.547	27.661	1112.08
15X	CYQ355	1	13.25	41.625	40.744	106.647	138.35	554.428	31.0693	1633.33
15X	CYQ355	2	13.25	42.375	49.076	108.037	133.69	606.667	35.6642	1962.96
15X	CYQ356	1	14.75	39.625	40.452	95.6267	137.95	581.106	28.0422	1542.11
15X	CYQ356	2	15.5	39	41.904	90.7233	142.543	-	-	-
15X	CYQ357	1	16	41.625	39.86	93.01	130.927	601.429	26.2214	1624.29
15X	CYQ357	2	15.75	38.25	40.996	88.6033	130.693	559.3	24.1383	1425.2
15X	CYQ358	1	14.25	37.75	42.7	100.253	133.99	676.257	35.5513	1837.19
15X	CYQ358	2	12	32.25	46.278	100.897	131.777	641.798	27.2187	1657.58
15X	CYQ359	1	15.75	38.875	40.75	95.2133	139.743	621.503	29.0655	1773.06
15X	CYQ359	2	15.25	37.75	37.898	95.3067	138.44	542.857	25.0238	1387.86
15X	CYQ360	1	14	36.625	38.736	92.69	133.837	541.194	24.868	1329.65
15X	CYQ360	2	15	36.125	39.092	94.3933	132.547	589.588	25.8302	1335.77
15X	CYQ361	1	14	38.875	43.822	102.833	135.647	600	29.2988	1567.41
[truncated: 3,377 more rows]
